# Supplementary material for: Modelling the acid/base 1H NMR chemical shift limits of metabolites in human urine
Source: Metabolomics. 2016 Sep 15;12(10):152. doi: 10.1007/s11306-016-1101-y (PMC5025509; doi:10.1007/s11306-016-1101-y)
Supplement: Supplementary file 1 — Supplementary material 1 (ZIP 15695 kb) [file 11306_2016_1101_MOESM1_ESM.zip]

Archive with 16 entries (15 files):
- Supp figure 4.eps
- Supp figure 1.eps
- __MACOSX/
- __MACOSX/._Supp figure 1.eps
- Supp figure 5.eps
- Supp figure 6.eps
- Supp figure 2.eps
- __MACOSX/._Supp figure 2.eps
- Supp figure 3.eps
- __MACOSX/._Supp figure 3.eps
- Supp Table 1.xlsx
- __MACOSX/._Supp Table 1.xlsx
- Supp Table 2.xlsx
- __MACOSX/._Supp Table 2.xlsx
- Supplementary Data.xlsx
- __MACOSX/._Supplementary Data.xlsx
