# Supplementary material for: Modelling the acid/base 1H NMR chemical shift limits of metabolites in human urine
Source: Metabolomics. 2016 Sep 15;12(10):152. doi: 10.1007/s11306-016-1101-y (PMC5025509; doi:10.1007/s11306-016-1101-y)
Supplement: Supplementary file 1 — Supplementary material 1 (ZIP 15695 kb) [file 11306_2016_1101_MOESM1_ESM.zip › Supp Table 1.xlsx]

## Sheet: Sheet1
	[Ca2+] (M)	[Mg2+] (M)	[Na+] (M)	[K+] (M)
Untreated Urine	3.6e-05	1.9e-05	7.9e-05	4e-05
Chelex Treated Urine	3.1e-09	2.5e-07	0.00012	1.5e-05
