# Supplementary material for: Modelling the acid/base 1H NMR chemical shift limits of metabolites in human urine
Source: Metabolomics. 2016 Sep 15;12(10):152. doi: 10.1007/s11306-016-1101-y (PMC5025509; doi:10.1007/s11306-016-1101-y)
Supplement: Supplementary file 1 — Supplementary material 1 (ZIP 15695 kb) [file 11306_2016_1101_MOESM1_ESM.zip › Supp Table 2.xlsx]

## Sheet: Sheet1
Spearman rho
	pH	Ca2+	Mg2+	Na+	K+
pH	1	0.665249	0.673756	0.407421	0.420898
Ca2+	0.665249	1	0.906858	0.695727	0.599956
Mg2+	0.673756	0.906858	1	0.777236	0.659221
Na+	0.407421	0.695727	0.777236	1	0.942426
K+	0.420898	0.599956	0.659221	0.942426	1
Pval
	pH	Ca2+	Mg2+	Na+	K+
pH	1	1.0079e-07	6.00706e-08	0.00300378	0.00233698
Ca2+	1.0079e-07	1	0	1.89059e-09	2.05526e-06
Mg2+	6.00706e-08	0	1	1.16978e-12	7.98916e-08
Na+	0.00300378	1.89059e-09	1.16978e-12	1	6.44541e-26
K+	0.00233698	2.05526e-06	7.98916e-08	6.44541e-26	1
