# Supplementary material for: Modelling the acid/base 1H NMR chemical shift limits of metabolites in human urine
Source: Metabolomics. 2016 Sep 15;12(10):152. doi: 10.1007/s11306-016-1101-y (PMC5025509; doi:10.1007/s11306-016-1101-y)
Supplement: Supplementary file 1 — Supplementary material 1 (ZIP 15695 kb) [file 11306_2016_1101_MOESM1_ESM.zip › Supplementary Data.xlsx]

## Sheet: pH
pH	3-Hydroxyisobutyrate	3-Hydroxyisovalerate	Indoxyl	3-Methyl-2-Oxovalerate	Acetate	Alanine	Allantoin	Citrate	Citrate	Creatinine	Creatinine	Formate	Glucose	Hippurate	Hippurate	Hippurate	Hippurate	Hippurate	Histidine	Histidine	Imidazole	Imidazole	Isoleucine	Lactate	Leucine	Mannitol	Mannitol	Mannitol	Methyl Succinate	Phenylalanine	Phenylalanine	Piperazine	3-Methyl Histidine	3-Methyl Histidine	1-Methyl Histidine	1-Methyl Histidine	1-Methyl Histidine	Tartrate	Taurine	Threonine	Trigonelline	Trigonelline	Trigonelline	Trigonelline	Trigonelline	Tris	Tryptophan	Tyrosine	Tyrosine
	2068-83-9	625-08-1	480-93-3	1460-34-0	64-19-7	56-41-7	97-59-6	77-92-9	77-92-9	60-27-5	60-27-5	64-18-6	50-99-7	495-69-2	495-69-2	495-69-2	495-69-2	495-69-2	71-00-1	71-00-1	288-32-4	288-32-4	73-32-5	79-33-4	61-90-5	69-65-8	69-65-8	69-65-8	498-21-5	63-91-2	63-91-2	110-85-0	368-16-1	368-16-1	332-80-9	332-80-9	332-80-9	87-69-4	107-35-7	72-19-5	535-83-1	535-83-1	535-83-1	535-83-1	535-83-1	77-86-1	73-22-3	60-18-4	60-18-4
2.003	1.449	1.33172	7.1876	1.13394	2.08859	1.54278	5.38368	2.85593	3.03081	3.13564	4.29539	8.24015	5.22775	4.19261	7.55168	7.64851	7.82933	8.82659	7.4347	8.67662	7.47807	8.68364	1.03499	1.41724	0.96931	3.67367	3.79662	3.86427	1.19198	7.34307	7.41179	3.59197	7.38461	8.6421	3.86992	7.41729	8.69739			1.34668	4.453	8.13171	8.90799	8.93105	9.26184	3.73461	7.70914	6.88429	7.20929
2.198	1.44809	1.33172	7.18668	1.13379	2.08859	1.533	5.38429	2.85136	3.02285	3.13534	4.29509	8.2432	5.22775	4.18788	7.55138	7.6482	7.82933	8.82079	7.42951	8.67295	7.47807	8.68364		1.41633	0.968245	3.67367	3.79677	3.86427	1.18999	7.34307	7.41164	3.59166	7.37697	8.63874	3.86778	7.41149	8.69372			1.34241	4.44811	8.1195	8.88982	8.91058	9.23069	3.73461	7.70822	6.88429	7.20838
2.406	1.44656	1.33141	7.18668	1.13349	2.08798	1.52124	5.38337	2.84443	3.01054	3.13503	4.29448	8.24809	5.22759	4.18131	7.55077	7.64729	7.82902	8.81468	7.42371	8.66959	7.47746	8.68334	1.01879	1.41434	0.9658	3.67352	3.79646	3.86427	1.18663	7.34337	7.41179	3.59105	7.37148	8.63508	3.86595	7.40355	8.69036			1.33722	4.44323	8.10713	8.8718	8.88997	9.19984	3.73461	7.70853	6.88368	7.20653
2.602	1.44442	1.33049	7.18668	1.13302	2.08707	1.51009	5.38368	2.83561	2.99523	3.13473	4.29356	8.25542	5.22729	4.17185	7.55016	7.64637	7.82872	8.79879	7.42065	8.66715	7.47746	8.68334	1.01483	1.41174	0.964115	3.67336	3.79646	3.86396	1.18159	7.34368	7.41179	3.59044	7.36445	8.63233	3.86473	7.39927	8.68792	4.66101		1.3337	4.43956	8.0975	8.8585	8.87347	9.1751	3.7343	7.7093	6.88338	7.20502
2.801	1.44167	1.33019	7.1873	1.13288	2.08615	1.50001	5.38429	2.82529	2.97654	3.13442	4.29295	8.26611	5.22759	4.15871	7.54985	7.64515	7.82872	8.78169	7.41699	8.66532	7.47746	8.68273	1.01147	1.40807	0.96229	3.67382	3.79677	3.86427	1.17563	7.34551	7.4121	3.59044	7.36201	8.6308	3.86411	7.39774	8.68609	4.62863		1.33035	4.43681	8.09018	8.84705	8.86034	9.15646	3.73461	7.70838	6.88323	7.20256
3.002	1.43679	1.32866	7.18882	1.1318	2.08462	1.49146	5.38337	2.81283	2.95508	3.13381	4.29142	8.28107	5.22759	4.14008	7.54894	7.64362	7.82796	8.75634	7.41515	8.6641	7.47716	8.68303	1.00779	1.40257	0.96076	3.67367	3.79662	3.86427	1.16678	7.3449	7.41118	3.58983	7.35956	8.62897	3.8632	7.39438	8.68517	4.59167		1.3276	4.43437	8.08452	8.8385	8.85133	9.14211	3.73461	7.70807	6.88246
3.201	1.43007	1.32683	7.18791	1.12997	2.08188	1.48505	5.38368	2.79984	2.93356	3.13259	4.28929	8.2994	5.22729	4.11717	7.54771	7.64118	7.82735	8.72518	7.41332	8.66257	7.47716	8.68273	1.00581	1.39464	0.959995	3.67352	3.79646	3.86396	1.15593	7.3449	7.41179	3.58861	7.35804	8.62744	3.86259	7.39255	8.68395	4.55441	3.4252	1.32561	4.43284	8.08101	8.833	8.84538	9.13294	3.7343	7.70913	6.88109
3.4	1.42182	1.32408	7.18668	1.12783	2.0779	1.48077	5.38398	2.78715	2.91235	3.13167	4.28654	8.32231	5.22759	4.0906	7.54649	7.63904	7.82688		7.41271	8.66135	7.47716	8.68242	1.00459	1.38532	0.95908	3.67367	3.79662	3.86411	1.14417	7.34582	7.4121	3.588	7.35681	8.62592	3.86259	7.39133	8.68364	4.51714	3.4252	1.32438	4.43193	8.07857	8.82919	8.8414	9.12653	3.7343	7.71052	6.87987
3.605	1.41082	1.32011	7.18699	1.12433	2.07149	1.47757	5.38368	2.77386	2.89143	3.12953	4.28165	8.34766	5.22729	4.06234	7.54527	7.63629	7.82612	8.65035	7.4124	8.65799	7.47685	8.68181	1.00368	1.37402	0.958775	3.67352	3.79646	3.86411	1.13241	7.34704	7.41195	3.58647	7.3559	8.62256	3.86198	7.39011	8.68303	4.48049	3.4252	1.32347	4.43132	8.07689	8.82674	8.83865	9.12256	3.7343	7.71113	6.87728	7.19065
3.803	1.39922	1.31492	7.18791	1.12127	2.06324	1.47542	5.38337	2.7605	2.87149	3.12678	4.27463	8.37087	5.22729	4.03684	7.54374	7.63385	7.82536	8.60881	7.41179	8.65738	7.47624	8.6812	1.00291	1.36257	0.958165	3.67336	3.7963	3.86396	1.12127	7.34704	7.41179	3.58433	7.35437	8.61858	3.86167	7.38858	8.68212	4.4475	3.4252	1.32271	4.4307	8.07506	8.82506	8.83697	9.11981	3.734	7.71097	6.87406	7.18668
3.986	1.38853	1.30881		1.11471	2.05255	1.4742	5.38368	2.74774	2.8531	3.12312	4.26607	8.38981	5.22729	4.01714	7.54283	7.63202	7.82505	8.5856	7.41179	8.65493	7.47655	8.68059	1.00245	1.35279	0.958315	3.67352	3.79646	3.86396	1.11471	7.34933	7.4121	3.58158	7.35009	8.61492	3.86137	7.38736	8.68151	4.42001	3.4252	1.32255	4.4304	8.07475	8.82399	8.83591	9.11828	3.734	7.71113	6.87132
4.201	1.37723	1.30087		1.10722	2.03636	1.47314	5.38368	2.73134	2.83071	3.11731	4.25141	8.40753	5.22714	3.99897	7.54191	7.63049	7.8246	8.57002	7.41149	8.65004	7.47594	8.67967	1.00168	1.34302	0.957555	3.67336	3.79616	3.86396	1.10722	7.34796	7.41225	3.5767	7.34735	8.60851	3.86075	7.38522	8.67998	4.39283	3.4252	1.32225	4.43009	8.07429	8.82353	8.83514	9.11706	3.734	7.71296	6.86704	7.17753
4.403	1.36867	1.29262	7.18852	1.10233	2.01987	1.47267	5.38337	2.71498	2.80981	3.10968	4.23339	8.42035	5.22729	3.98644	7.5413	7.62927	7.82429	8.54436	7.40996	8.64302	7.47532	8.67937	1.00168	1.33599	0.957705	3.67336	3.7963	3.86396	1.09958	7.34796	7.41256	3.56967	7.34337	8.5969	3.86014	7.38247	8.67784	4.37237	3.4252	1.32225	4.43009	8.07368	8.82292	8.83469	9.11615	3.734	7.71219	6.86322	7.17279
4.575	1.36287	1.2859	7.18882	1.09973	2.00154	1.47252	5.38337	2.70063	2.79209	3.10204	4.21415	8.4283	5.22729	3.97896	7.5413	7.62866	7.82444	8.54161	7.40813	8.63477	7.47502	8.67906	1.00184	1.33172	0.95786	3.67352	3.79646	3.86442	1.09271	7.35071	7.41286	3.56112	7.33727	8.58254	3.85953	7.37911	8.67417	4.35893	3.42519	1.3221	4.43009	8.07414	8.82262	8.83453	9.11615	3.734	7.71433	6.86032	7.16897
4.797	1.35737	1.27826	7.18913	1.09699	1.97894	1.47237	5.38306	2.68123	2.77025	3.09013	4.18452	8.43563	5.22759	3.97224	7.54099	7.62804	7.82429	8.52634	7.40446	8.61767	7.47441	8.67723	1.00168	1.32744	0.95786	3.67367	3.79646	3.86427	1.08415	7.35071	7.4121	3.54493	7.32688	8.55627	3.85801	7.37239	8.66715	4.34579	3.4252	1.3221	4.43009	8.07429	8.82262	8.83438	9.11584	3.734	7.71387	6.85727	7.16545
4.997	1.35371	1.27246	7.18913	1.09577	1.96031	1.47206	5.38306	2.66237	2.75094	3.07822	4.1555	8.4399	5.22729	3.96781	7.54069	7.62743	7.82399	8.5184	7.40019	8.59323	7.47319	8.67417	1.00154	1.32438	0.957705	3.67352	3.7963	3.86396	1.07743	7.35071	7.4121	3.52233	7.31314	8.5184	3.85617	7.36292	8.65707	4.33755	3.4252	1.32194	4.42979	8.07353	8.82231	8.83392	9.11523	3.73369	7.71403	6.85482	7.16209
5.177	1.35126	1.26849	7.18974	1.09485	1.94595	1.47206	5.38276	2.64456	2.73453	3.06753	4.12954	8.44235	5.22729	3.96536	7.54038	7.62743	7.82399	8.52023	7.39377	8.56025	7.47166	8.6702	1.00154	1.32225	0.957555	3.67352	3.79646	3.86381	1.07285	7.35071	7.4121	3.49453	7.29481	8.4677	3.85251	7.35071	8.64271	4.33235	3.4252	1.32225	4.42979	8.07353	8.82201	8.83407	9.11523	3.73369	7.71479	6.8536	7.16012
5.401	1.34974	1.26482	7.19004	1.09408	1.93252	1.47191	5.38276	2.62098	2.71474	3.05653	4.10175	8.44448	5.22729	3.96323	7.54038	7.62713	7.82383	8.51626	7.38003	8.49946	7.46799	8.66135	1.00138	1.32194	0.95755	3.67352	3.7963	3.86396	1.06858	7.35071	7.4121	3.44811	7.26182	8.3782	3.8467	7.32627	8.61461	4.32838	3.42489	1.32194	4.42979	8.07307	8.82185	8.83376	9.11492	3.73339	7.71586	6.85238	7.15843
5.6	1.34882	1.26299	7.18943	1.09394	1.92427	1.47206	5.38276	2.60019	2.69857	3.0489	4.08342	8.44601	5.22759	3.96231	7.54038	7.62713	7.82414	8.51504	7.36231	8.42463	7.4628	8.64913	1.00154	1.32179	0.957245	3.67367	3.79646	3.86411	1.06629	7.35101	7.4124	3.39893	7.22364	8.27527	3.83876	7.29786	8.57613	4.32624	3.42489	1.32179	4.42979	8.07353	8.82201	8.83376	9.11523	3.73339	7.71662	6.85222	7.15798
5.8	1.34821	1.26177	7.18974	1.09363	1.91908	1.47206	5.38337	2.58143	2.68435	3.0437	4.06998	8.44662	5.22775	3.9617	7.54038	7.62713	7.82414		7.33696	8.33147	7.45578	8.62958	1.00138	1.32179	0.957555	3.67382	3.79646	3.86411	1.06461	7.35101	7.4124	3.34731	7.17874	8.15737	3.82685	7.26243	8.51993	4.32472	3.42489	1.32179	4.42979	8.07338	8.82185	8.83376	9.11492	3.73308	7.71739	6.85192	7.15737
6.001	1.3479	1.26116	7.18974	1.09363	1.91572	1.47206	5.38306	2.5661	2.6731	3.04004	4.06143	8.44693	5.22759	3.96139	7.54038	7.62713	7.82414	8.51412	7.30092	8.23159	7.44509	8.60179	1.00138	1.32102	0.957555	3.67382	3.79662	3.86411	1.0637	7.35132	7.41271	3.29966	7.1369	8.03917	3.81127	7.22364	8.44693	4.32411	3.42459	1.32102	4.42979	8.07322	8.82201	8.83392	9.11523	3.73216	7.71814	6.85192	7.15705
6.202	1.3476	1.26055	7.19188	1.09347	1.91358	1.47191	5.38337	2.55445	2.66459	3.0376	4.05532	8.44723	5.22759	3.96124	7.54038	7.62682	7.82414	8.51443	7.25755	8.13263	7.4289	8.56208	1.00138	1.32133	0.9574	3.67382	3.79677	3.86396	1.06309	7.35101	7.4124	3.25782	7.09627	7.92951	3.79173	7.18546	8.35499	4.32319	3.42367	1.32133	4.42979	8.07322	8.82185	8.83361	9.11492	3.73125	7.71876	6.85177	7.15676
6.4	1.3476	1.26055		1.09347	1.91205	1.47191	5.38398	2.54655	2.65875	3.03607	4.05165	8.44754	5.2279	3.96124	7.54069	7.62713	7.82429	8.51076	7.20959	8.04314	7.40996	8.51076	1.00138	1.32118	0.9574	3.67413	3.79661	3.86411	1.06278	7.35101	7.41362	3.22422	7.06359	7.84002	3.77065	7.15125	8.25389	4.32319	3.42306	1.32118	4.42979	8.07292	8.82185	8.83376	9.11523	3.73003	7.71861	6.85192	7.15705
6.604	1.34729	1.25994	7.19157	1.09333	1.91113	1.47176	5.38429	2.54048	2.65413	3.03485	4.04891	8.44754	5.22759	3.96079	7.54038	7.62682	7.82399	8.51229	7.15675	7.96311	7.38308	8.44143	1.00107	1.32102	0.9574	3.67397	3.79646	3.86381	1.06248	7.35101	7.4124	3.19581	7.03641	7.76397	3.74713	7.12132	8.14302	4.32288	3.42214	1.32102	4.42948	8.07307	8.8217	8.83361	9.11492	3.72758	7.71891	6.85177	7.15645
6.788	1.34729	1.25994	7.19188	1.09333	1.91083	1.47161	5.3849	2.53675	2.65145	3.03424	4.04707	8.44754	5.22775	3.96094	7.54008	7.62682	7.82383	8.51596	7.11063	7.90386	7.35407	8.3669	1.00107	1.32087	0.957095	3.67397	3.79646	3.86381	1.06232	7.34994	7.4124	3.17504	7.01747	7.71173	3.72636	7.09933	8.0468	4.32258	3.42062	1.32087	4.42948	8.07292	8.82185	8.83361	9.11492	3.72514	7.71938	6.85177	7.15644
7.018	1.34729	1.25994	7.19218	1.09347	1.91052	1.47161	5.38459	2.53405	2.64957	3.03393	4.04585	8.44784	5.22775	3.96094	7.54038	7.62682	7.82414	8.51168	7.05901	7.84674	7.31466	8.26214	1.00123	1.32072	0.957245	3.67443	3.79677	3.86396	1.06232	7.34857	7.41271	3.15519	6.99976	7.63935	3.70437	7.07764	7.9402	4.32258	3.41848	1.32072	4.42948	8.07292	8.82185	8.83376	9.11523	3.71995	7.71952	6.85192	7.1566
7.198	1.34729	1.25963	7.19218	1.09333	1.91022	1.4713	5.38429	2.53245	2.64841	3.03362	4.04524	8.44784	5.22821	3.96079	7.54008	7.62682	7.82383	8.51138	7.02755	7.81222	7.28534	8.18425	1.00077	1.32026	0.957095	3.67428	3.79662	3.86381	1.06217	7.34826	7.4124	3.14419	6.9912		3.69032	7.06604	7.87606	4.32258	3.41603	1.32026	4.42948	8.07307	8.82185	8.83361	9.11492	3.71445	7.71937	6.85177	7.1563
7.4	1.34729	1.25994	7.19249	1.09347	1.91022	1.47115	5.38368	2.53123	2.6478	3.03332	4.04463	8.44784	5.2279	3.96079	7.54038	7.62682	7.82414		6.99456	7.78565	7.2493	8.08865	1.00093	1.31966	0.957095	3.67321	3.79677	3.86381	1.06217	7.34826	7.41271	3.1335	6.98296		3.67657	7.05473	7.8107	4.32258	3.41237	1.31966	4.42948	8.07307	8.82201	8.83361	9.11492	3.70529	7.71845	6.85177	7.15644
7.605	1.34729	1.25963	7.19249	1.09333	1.90991	1.47039	5.38245	2.53025	2.64695	3.03301	4.04432	8.44784	5.2279	3.96063	7.54038	7.62682	7.82399		6.96982	7.76335	7.21845	8.00679	1.00032	1.32011	0.956635	3.67459	3.79662	3.86366	1.06217	7.34796	7.41271	3.12556	6.97746	7.59811	3.66588	7.04618	7.76335	4.32258	3.40626	1.31767	4.42948	8.07307	8.82185	8.83361	9.11492	3.69276	7.71952	6.85131	7.15615
7.817	1.34729	1.25994	7.1934	1.09347	1.91022	1.46978	5.38154	2.52975	2.64684	3.03332	4.04402	8.44784	5.2282	3.95972	7.54038	7.62682	7.82414		6.94997	7.75053	7.1934	7.9399	1.00046	1.32041	0.95694	3.67337	3.79677	3.86366	1.06217	7.34826	7.41271	3.12006	6.97227	7.58712	3.65794	7.03977	7.72579	4.32258	3.39771	1.31537	4.42948	8.07307	8.82185	8.83361	9.11492	3.67719	7.71938	6.85116	7.15599
8.097	1.34729	1.25963	7.19249	1.09333	1.90991	1.46779	5.37909	2.52914	2.64653	3.03301	4.04371	8.44784	5.2279	3.95758	7.54038	7.62682	7.82399		6.92828	7.73648	7.16897	7.87301	0.99894	1.32072	0.956175	3.67443	3.79677	3.86381	1.06217	7.34826	7.41271	3.11365	6.96677	7.57643	3.64909	7.03183	7.68883	4.32258	3.37969	1.31018	4.42948	8.07292	8.82185	8.83361	9.11492	3.64909	7.71938	6.85009	7.15522
8.211	1.34729	1.25963	7.19279	1.09333	1.90961	1.46656	5.37787	2.52914	2.64623	3.03301	4.04371	8.44784	5.2279	3.95788	7.54038	7.62682	7.82399		6.92034	7.73189	7.16164	7.85376	0.998485	1.32011	0.956025	3.67443	3.79662	3.86366	1.06201	7.34826	7.41271	3.11121	6.96463	7.57337	3.64603	7.02847	7.67753	4.32258	3.36991	1.30758	4.42948	8.07292	8.82185	8.83361	9.11492	3.63687		6.84947	7.15491
8.401	1.34729	1.25963	7.19279	1.09347	1.90991	1.46473	5.37635	2.52902	2.64635	3.03301	4.04371	8.44784	5.22806	3.9588	7.54038	7.62713	7.82429		6.90996	7.72762	7.15339	7.82139	0.997565	1.32026	0.955565	3.67443	3.79677	3.86381	1.06217	7.34857	7.41271	3.10815	6.96127	7.56971	3.64206	7.02419	7.66348	4.32258	3.35342	1.303	4.42948	8.07307	8.82201	8.83361	9.11523	3.61976		6.84856	7.1543
8.609	1.3476	1.25994	7.1931	1.09347	1.90991	1.46077	5.3736	2.52877	2.64629	3.03301	4.04371	8.44815	5.2282	3.95911	7.54069	7.62713	7.82429		6.89499	7.72181	7.14545	7.811	0.99558	1.32041	0.9545	3.67474	3.79691	3.86396	1.06217	7.34857	7.41271	3.10296	6.95608	7.56451	3.63687	7.01625	7.64454	4.32258	3.32379	1.29445	4.42948	8.07307	8.82216	8.83392	9.11492	3.59502		6.84627	7.15308
8.799	1.34729	1.25994	7.1931	1.09347	1.90991	1.45572	5.37115	2.52877	2.64629	3.03301	4.04371	8.44784	5.2282	3.95911	7.54069	7.62743	7.82429		6.88216	7.71571	7.14026	7.79695	0.99283	1.32041	0.953275	3.67443	3.79677	3.86366	1.06217	7.34857	7.41271	3.09716	6.95089		3.63198	7.00831	7.62743	4.32258	3.29111	1.28513	4.42948	8.07292	8.82201	8.83361	9.11492	3.57578		6.84322	7.15125
8.999	1.34729	1.25963	7.1931	1.09333	1.90961	1.44793	5.36871	2.52852	2.64624	3.03271	4.04341	8.44784	5.2279	3.95911	7.54038	7.62713	7.82414		6.86842	7.7096	7.13659	7.78718	0.989015	1.32026	0.950985	3.67413	3.79662	3.86366	1.06201	7.34857	7.41271	3.0883	6.94386		3.62709	6.99762	7.61461	4.32258	3.25446	1.27323	4.42918	8.07277	8.82185	8.83361	9.11492	3.55776		6.83849	7.14881
9.25	1.34699	1.25963	7.19218	1.09333	1.90961	1.43084	5.36565	2.52815	2.64599	3.03271	4.04341	8.44754	5.2279	3.95911	7.54038	7.62682	7.82429		6.8507	7.69952	7.13323	7.77863	0.98046	1.32011	0.94625	3.67428	3.79646	3.8635	1.06186	7.34826	7.41271	3.06936	6.93012		3.62098	6.97929	7.5972	4.32227	3.18848	1.25398	4.42918	8.07277	8.82155	8.83331	9.11431	3.53821		6.82719	7.14271
9.404	1.34729	1.25963	7.1934	1.09347	1.90991	1.4183	5.36474	2.52846	2.6463	3.03301	4.04371	8.44784	5.2282	3.95941	7.54069	7.62713	7.82444		6.84307	7.69371	7.13171	7.77588	0.97481	1.32041		3.67443	3.79677	3.86366	1.06217	7.34857	7.41302	3.05501	6.92248		3.61854	6.96891	7.58925	4.32258	3.11426	1.2436	4.42918	8.07246	8.82185	8.83361	9.11492	3.53088		6.81893	7.13781
9.643	1.34729	1.25963	7.1934	1.09333	1.90961	1.39173	5.36321	2.52821	2.64624	3.03271	4.04341	8.44784	5.22806	3.95911	7.54069	7.62713	7.82444		6.83299	7.68516	7.13079	7.77252	0.96305	1.32041		3.67443	3.79662	3.86366	1.06201	7.34887	7.41302	3.02355	6.90965		3.61518	6.95241	7.57948	4.32258	3.09716	1.22849	4.42918	8.07277	8.8217	8.83346	9.11492	3.52233		6.79939	7.1262
9.798	1.34699	1.25933	7.1931	1.09317	1.90961	1.36577	5.36229	2.52785	2.64599	3.03271	4.04341	8.44754	5.2279	3.95911	7.54038	7.62713	7.82429		6.82749	7.68027	7.13018	7.77038	0.95221	1.32011		3.67413	3.79646	3.86335	1.06186	7.34857	7.41271	2.99117	6.90018		3.61304	6.94111	7.57368	4.32227			4.42887	8.07246	8.82124	8.83315	9.11431	3.51744		6.77801	7.11445
10.002	1.34699	1.25933	7.1934	1.09317	1.90961	1.34103	5.36168	2.52785	2.64599	3.0324	4.04341	8.44754	5.2279	3.95911	7.54069	7.62713	7.82429		6.82352	7.67569	7.12957	7.76977	0.942125	1.32011		3.67413	3.79646	3.86335	1.06186	7.34887	7.41271	2.95757	6.89346		3.61152	6.93256	7.57032	4.32227		1.21199	4.42887	8.07307	8.82124	8.83315	9.11431	3.51469		6.75464	7.10116
10.199	1.34729	1.25963	7.19371	1.09317	1.90961	1.31293	5.36138	2.52791	2.64624	3.0324	4.04341	8.44754	5.2282	3.95911	7.54099	7.62743	7.82475		6.82077	7.67172	7.12957	7.76916		1.32011		3.67428	3.79646	3.86335	1.06186	7.34918	7.41302	2.91695	6.88705	7.5187	3.61091	6.92553	7.56726	4.32227	3.04829	1.20678	4.42887	8.07262	8.8214	8.83315	9.11462	3.51255		6.72516	7.08437
10.407	1.34699	1.25933	7.19371	1.09316	1.90961	1.28009	5.36077	2.52779	2.64605	3.0324	4.04341	8.44754	5.22836	3.95911	7.54099	7.62743	7.82475		6.81863	7.66867	7.12957	7.76855		1.32011		3.67413	3.79646	3.86305	1.06186	7.34887	7.41302	2.86502	6.88155	7.51503	3.60999	6.91881	7.56482	4.32227	3.03194	1.2013	4.42887	8.072	8.82109	8.83315	9.11431	3.51072		6.68424	7.061
10.6	1.34699	1.25933	7.19402	1.09302	1.90961	1.26147	5.36077	2.5276	2.64624	3.03179	4.04341	8.44754	5.22881	3.95911	7.5413	7.62774	7.8249		6.81771	7.66653	7.12926	7.76824		1.32011		3.67413	3.79646	3.86305	1.06186	7.34918	7.41332	2.83295	6.87911	7.5132	3.60968	6.91576	7.5639	4.32227	3.02141	1.19885	4.42887	8.07216	8.82094	8.83315	9.11431	3.51011		6.64483	7.04558
10.82	1.34668	1.25933	7.19402	1.09286	1.9093	1.24145	5.36046	2.52729	2.64594	3.03149	4.0428	8.44723	5.22928	3.9588	7.54099	7.62743	7.8246		6.81619	7.66561	7.12865	7.76763		1.3198		3.67398	3.79616	3.86244	1.06156	7.34918	7.41302	2.79691	6.87575	7.51167	3.60907	6.91271	7.56268	4.32197	3.01499	1.19687	4.42826	8.0717	8.82048	8.83254	9.1137	3.50889		6.6233	7.02679
10.999	1.34699	1.25933	7.19402	1.09302	1.9093	1.2329	5.36046	2.52741	2.64612	3.03149	4.0431	8.44754	5.23218	3.9588	7.5413	7.62774	7.82505		6.81619	7.66531	7.12926	7.76763		1.32011		3.67413	3.79616	3.86244	1.06186	7.34948	7.41332	2.78011	6.87514	7.51167	3.60907	6.91209	7.56268	4.32227	3.01255	1.19626	4.42857	8.07185	8.82063	8.83285	9.11431	3.50889		6.60909	7.01839
11.202	1.34668	1.25933	7.19402	1.09271	1.9093	1.22573	5.36016	2.52729	2.64594	3.03118	4.04249	8.44723	5.2334	3.9588	7.5413	7.62743	7.82505		6.81588	7.66378	7.12865	7.76732		1.3198		3.67413	3.79585	3.86151	1.06124	7.34948	7.41332	2.76606	6.87422	7.51106	3.60877	6.91087	7.56207	4.32197	3.01041	1.19549	4.42826	8.07155	8.82033	8.83254	9.1137	3.50828		6.59612	7.01075
11.398	1.34668	1.25933	7.19432	1.09271	1.9093	1.2213	5.36016	2.52698	2.64594	3.03088	4.04219	8.44723	5.23569	3.9588	7.5413	7.62774	7.8249		6.81558	7.66439	7.12865	7.76732		1.3198		3.67413	3.79585	3.8609	1.0614	7.34948	7.41332	2.75751	6.87361	7.51045	3.60877	6.91026	7.56207	4.32197	3.00949	1.19504	4.42826	8.07109	8.82033	8.83254	9.11401	3.50828		6.59123	7.00617
11.6	1.34668	1.25902	7.19432	1.09271	1.909	1.21886	5.35985	2.52686	2.64576	3.03026	4.04157	8.44723	5.23905	3.9585	7.5413	7.62774	7.8249		6.81558	7.66409	7.12896	7.76702		1.31965		3.67397	3.7954	3.85999	1.0614	7.34948	7.41332	2.75201	6.8733	7.51045	3.60877	6.90996	7.56176	4.32197	3.00888	1.19457	4.42796	8.07123	8.82033	8.83269	9.1137	3.50797		6.58345	7.00343
11.801	1.34668	1.25933	7.19432	1.09271	1.9093	1.21794	5.35985	2.52692	2.646	3.02965	4.04096	8.44723	5.24348	3.9588	7.5413	7.62774	7.82505		6.81558	7.66378	7.12835	7.76671		1.3198		3.67367	3.79493	3.85907	1.06156	7.34948	7.41332	2.74865	6.87361	7.51045	3.60877	6.90935	7.56176	4.32197	3.00858	1.19443	4.42796	8.07124	8.82048	8.83269	9.11401	3.50797		6.58038	7.00159
12.002	1.34668	1.25933	7.19432	1.09271	1.9093	1.21764	5.35985	2.52662	2.646	3.02904	4.03974	8.44723	5.24868	3.9588	7.54161	7.62804	7.82536		6.81558	7.66317	7.12865	7.76641		1.3198		3.67291	3.79432	3.85755	1.06156	7.34979	7.41363	2.74651	6.87361	7.51014	3.60877	6.90965	7.56176	4.32227	3.00827	1.19457	4.42826	8.07155	8.82033	8.833	9.11401	3.50767		6.57871	7.00068
pH	'Unassigned'	'Unassigned'	'Unassigned'	'Unassigned'	'Unassigned'	'Unassigned'	'Unassigned'	'Unassigned'	'Unassigned'	'Unassigned'	'Unassigned'	'Unassigned'	'Unassigned'	'Unassigned'	'Unassigned'	'Unassigned'	'Unassigned'	'Unassigned'	'Unassigned'	'Unassigned'	'Unassigned'	'Unassigned'	'Unassigned'	'Unassigned'	'Unassigned'	'Unassigned'	'Unassigned'	'Unassigned'	'Unassigned'	'Unassigned'	'Unassigned'	'Unassigned'	'Unassigned'	'Unassigned'	'Unassigned'	'Unassigned'	'Unassigned'	'Unassigned'	'Unassigned'	'Unassigned'	'Unassigned'	'Unassigned'	'Unassigned'	'Unassigned'	'Unassigned'	'Unassigned'	'Unassigned'	'Unassigned'	'Unassigned'
2.003	0.72267	0.73428	0.86928	0.88119	0.89708	0.90807	1.25627	1.17564	1.26941	1.26696	1.28162	1.4823	1.522	1.64907	1.66006	1.97528	2.055	2.16098	2.16098	2.20039	2.22421	2.33631	2.34913	2.33264	2.40808	2.56203	2.67351	2.72177	3.54035	4.21079	4.47041	4.50523	4.54341	4.55655	4.5654	4.57823		4.9191	4.92552	5.08557	5.09901	5.10847	5.24134	5.402	5.40842	6.37147	6.65094	6.66774	6.97104
2.198	0.72328	0.73458	0.86928	0.88119	0.89708	0.90807	1.25566	1.17564	1.26788		1.2804	1.48016	1.52017	1.64907	1.66037	1.97497	2.05439	2.16098	2.16098	2.20008	2.22421	2.33295	2.347	2.33295	2.39709	2.56203	2.6729	2.72177	3.54004	4.20773	4.47072	4.50523	4.54341	4.55655	4.56479	4.57854		4.9191	4.92552	5.08557	5.0987	5.10817	5.24104	5.40231	5.40872	6.36505	6.65125	6.66774	6.97104
2.406	0.72359	0.73489	0.86898	0.88119	0.89677	0.90777	1.25444	1.17564	1.26544		1.27796	1.47649		1.64907	1.66037	1.97467	2.05286	2.16068	2.16068	2.20008	2.22452		2.34333	2.33203	2.38731	2.5608	2.67168	2.72147	3.53943	4.20224	4.47011		4.54311	4.55563	4.56479	4.57823	4.63077	4.9191	4.92552	5.08496	5.09778	5.10725	5.24104	5.402	5.40842	6.35894	6.65125	6.66713	6.97074
2.602	0.7242	0.7355	0.86867	0.88089	0.89677	0.90746	1.25291	1.17594	1.26269	1.26269	1.2746	1.4713	1.51193	1.64907	1.66037	1.97467	2.05255	2.16037	2.16037	2.20008	2.22421	2.32623	2.33875	2.33264	2.37998	2.55928	2.66954	2.72147	3.53852	4.19399	4.4698	4.50462	4.5425	4.55563	4.56449	4.57823	4.62619	4.9191	4.92521	5.08404	5.09748	5.10695	5.24073	5.4017	5.40811	6.35345	6.65125	6.66713	6.97043
2.801	0.72542	0.73703	0.86867	0.88058	0.89677	0.90746	1.25077	1.17564	1.26177	1.2578	1.27002	1.46458		1.64998	1.66067	1.97436	2.05011	2.16068	2.16068	2.20039	2.22452	2.32012	2.33264	2.33264	2.3751	2.55744	2.6671	2.72147	3.53729	4.18238	4.47041	4.50462	4.54311	4.55655	4.5651	4.57823	4.62222	4.9191	4.92521	5.08282	5.09656	5.10542	5.24104	5.4017	5.40872	6.34856	6.65155	6.66713	6.97013
3.002	0.72664	0.73794	0.86836	0.87997	0.89646	0.90716	1.24803	1.17533	1.25872	1.25108	1.26299	1.45511		1.64998	1.66129	1.97436	2.05011	2.16037	2.16037	2.20008	2.22452	2.31095	2.32378	2.33264	2.37143	2.55378	2.66252	2.72147	3.53546	4.16528	4.47041	4.50462	4.54311	4.55655	4.5651	4.57823	4.61611	4.9191	4.92552	5.08068	5.09412	5.10359	5.24104	5.4017	5.40842	6.34276	6.65155	6.66683	6.96952
3.201	0.72786	0.73916	0.86775	0.87936	0.89585	0.90685	1.24283	1.17533	1.25444	1.24283	1.25444	1.44412	1.48596	1.65029	1.66159	1.97436	2.0498	2.16037	2.16037	2.19977	2.22421	2.30088	2.3134	2.33264	2.36868	2.54798	2.6558	2.72116	3.5321	4.14268	4.47011	4.50432	4.5428	4.55441	4.56449	4.57793	4.61091	4.9188	4.92521	5.07763	5.09045	5.10084	5.24073	5.4017	5.40811	6.33573	6.65125	6.66683	6.9683
3.4	0.72908	0.74069	0.86745	0.87905	0.89585	0.90654	1.23245	1.17533	1.24436	1.23917	1.24986	1.43251		1.65059	1.6622	1.97436	2.0498	2.16037	2.16037	2.20008	2.22421	2.29019	2.30271	2.33264	2.36716	2.54065	2.64633	2.72177	3.52783	4.11488	4.4698	4.50462	4.54311	4.55624	4.56479	4.57793	4.60633	4.9191	4.92521	5.07396	5.0874	5.09626	5.24073	5.4017	5.40811	6.32718	6.65125	6.66683	6.96738
3.605	0.73061	0.74191	0.86684	0.87844	0.89555	0.90654	1.22145	1.17533	1.23367	1.23367	1.24467	1.42029	1.46153	1.65059	1.66251	1.97375	2.0498	2.16037	2.16037	2.19977	2.22452	2.27919	2.29171	2.33264	2.36593	2.52934	2.6335	2.72147	3.5208	4.0822	4.4698	4.50432	4.5428	4.55593	4.56479	4.57793	4.60236	4.9188	4.92521	5.06755	5.0816	5.09045	5.24073	5.4017	5.40811	6.31527	6.65125	6.66683	6.96646
3.803	0.73153	0.74283	0.86623	0.87814	0.89494	0.90593	1.21107	1.17533	1.22329	1.22909	1.24008	1.4093	1.45053	1.65121	1.6622	1.97375	2.0498	2.16037	2.16037	2.19977	2.22421	2.26942	2.28255	2.33264	2.36532	2.51468	2.61731	2.72085	3.51072	4.05043	4.4695	4.50462	4.5428	4.55593	4.56449	4.57762	4.59961	4.91849	4.92521	5.0593	5.07365	5.08343	5.24073	5.40139	5.40781	6.30091	6.65094	6.66652	6.96555
3.986	0.73244	0.74375	0.86623	0.87814	0.89524	0.90593	1.20282	1.17533	1.21473	1.22512	1.23642	1.40075	1.44259	1.65121	1.66281	1.97406	2.0498	2.16037	2.16037	2.19947	2.22421	2.263	2.27583	2.33264	2.36532	2.49727	2.60051	2.72055	3.49789	4.026	4.4698	4.50432	4.5428	4.55624	4.56479	4.57762	4.59778	4.9188	4.92521	5.05197	5.06541	5.07488	5.24012	5.40139	5.40811	6.28594	6.65094	6.66683	6.96494
4.201	0.73305	0.74436	0.86592	0.87753	0.89463	0.90532	1.19488	1.17503	1.2071	1.22176	1.23275	1.39128	1.43526	1.65121	1.66251	1.97406	2.04889	2.16007	2.16007	2.19916	2.2239	2.25659	2.27003	2.33264	2.36502	2.47375	2.57913	2.71994	3.47773	3.99729	4.4695	4.50432	4.5428	4.55624	4.56449	4.57762	4.59625	4.9188	4.92521	5.04067	5.05502	5.06419	5.24042	5.40109	5.40811	6.26701	6.65064	6.66652	6.96402
4.403	0.73367	0.74497	0.86592	0.87753	0.89524	0.90563	1.18938	1.17533	1.2019	1.21901	1.23	1.38303	1.43037	1.65151	1.66251	1.97406	2.04919	2.16037	2.16037	2.19886	2.22421	2.25292	2.26544	2.33264	2.36471	2.45085	2.55806	2.71902	3.45299	3.97865	4.4695	4.50401	4.5428	4.55593	4.56449	4.57762	4.59564	4.91849	4.92491	5.03059	5.04372	5.05411	5.24073	5.40139	5.40781	6.24837	6.65064	6.66622	6.96371
4.575	0.73397	0.74558	0.86592	0.87783	0.89616	0.90563	1.18633	1.17564	1.19854	1.21779	1.22848	1.3757	1.42732	1.65182	1.66251	1.97436	2.0495	2.16037	2.16037	2.19825	2.22421	2.25017	2.26361	2.33295	2.36471	2.4313	2.54003	2.71841	3.42825	3.96613	4.4695	4.50432	4.5428	4.55593	4.56449	4.57793	4.59503	4.9188	4.92491	5.02295	5.03639	5.04617	5.24104	5.40139	5.40811	6.2328	6.65094	6.66652	6.96371
4.797	0.73458	0.74588	0.86592	0.87783	0.89463	0.90563	1.18327	1.17533	1.19549	1.21626	1.22726	1.36593	1.42488	1.65212	1.66312	1.97436	2.04919	2.16037	2.16037	2.19733	2.22421	2.24803	2.2627	2.33295	2.36441	2.4087	2.51621	2.71872	3.39252	3.95483	4.4698	4.50462	4.54311	4.55624	4.56479	4.57793	4.59503	4.9188	4.92521	5.01348	5.02784	5.03761	5.24073	5.4017	5.40811	6.21081	6.65125	6.66652	6.96371
4.997	0.73458	0.74588	0.86592	0.87783	0.89402	0.90532	1.18144	1.17533	1.19335	1.21534	1.22603		1.42335	1.65151	1.66281	1.97467	2.04919	2.16037	2.16037	2.1955	2.2239	2.24681	2.25995	2.33295	2.3641	2.3922	2.49452	2.71872	3.36014	3.9478	4.46919	4.50432	4.5428	4.55593	4.56449	4.57762	4.59442	4.91849	4.92491	5.00707	5.02051	5.03181	5.24042	5.40139	5.40781	6.18851	6.65064	6.66622	6.96341
5.177	0.73458	0.74588	0.86592	0.87753	0.89463	0.90532	1.18022	1.17533	1.19244	1.21473	1.22542		1.42243	1.65151	1.66342	1.97467	2.04919	2.16007	2.16007	2.19367	2.2239	2.24559	2.25964	2.33295	2.36471	2.3806	2.47467	2.71902	3.33326	3.94383	4.46919	4.50432	4.5428	4.55624	4.56449	4.57762	4.59411	4.9188	4.92521	5.0034	5.01715	5.02662	5.24042	5.40139	5.40781	6.16316	6.65064	6.66622	6.96341
5.401	0.73458	0.74619	0.86592	0.87753	0.89433	0.90532	1.1793	1.17533	1.19152	1.21443	1.22512	1.33905	1.42152	1.65182	1.66312	1.97467	2.04919	2.16007	2.16007	2.19031	2.2239	2.24498	2.25872	2.33264	2.36471	2.37052	2.45207	2.71841	3.30608	3.94017	4.46919	4.50432	4.5428	4.55593	4.56449	4.57762	4.59411	4.91849	4.92521	4.99943	5.01287	5.02326	5.24012	5.40109	5.40781	6.12101	6.65033	6.66591	6.96341
5.6	0.73489	0.74619	0.86592	0.87753	0.89494	0.90563	1.179	1.17533	1.19121	1.21443	1.22512	1.33263	1.42121	1.65182	1.66373	1.97467	2.0495	2.16037	2.16037	2.18725	2.22421	2.24498	2.25842	2.33325	2.36471	2.36471	2.43496	2.71841	3.28897	3.93864	4.46919	4.50432	4.5428	4.55593	4.56479	4.57793	4.59411	4.9188	4.92521	4.99791	5.01073	5.02142	5.24012	5.40139	5.40811	6.07091	6.65033	6.66622	6.96371
5.8	0.73489	0.74649	0.86592	0.87753	0.89463	0.90563	1.17869	1.17533	1.19091	1.21412	1.22512	1.32744	1.4209	1.65212	1.66342	1.97497	2.0495	2.16007	2.16007	2.18359	2.22421	2.24467	2.25781	2.33325	2.36471	2.36135	2.42213	2.71811	3.27706	3.93742	4.46919	4.50432	4.5428	4.55593	4.56479	4.57793	4.59411	4.9188	4.92521	4.99699	5.01012	5.02051	5.24012	5.40139	5.40781	6.00983	6.65003	6.66591	6.96371
6.001	0.73489	0.74649	0.86592	0.87753	0.89433	0.90532	1.17839	1.17564	1.1906	1.21412	1.22512		1.4209	1.65212	1.66342	1.97497	2.0495	2.16007	2.16007	2.18023	2.22421	2.24437	2.2575	2.33325	2.36441	2.35891	2.41297	2.7178	3.26942	3.93681	4.46919	4.50432	4.5428	4.55593	4.56479	4.57793	4.59411	4.9188	4.92491	4.99668	5.00921	5.01959	5.23981	5.40139	5.40811	5.94232	6.65003	6.6656	6.96371
6.202	0.73489	0.74649	0.86592	0.87722	0.89402	0.90502	1.17839	1.17533	1.1906	1.21412	1.22481	1.32377	1.4206	1.65212	1.66342	1.97497	2.0495	2.15976	2.15976	2.17717	2.2239	2.24406	2.25781	2.33325	2.36471	2.35738	2.40656	2.71719	3.26454	3.9365	4.46888	4.50432	4.5428	4.55563	4.56449	4.57762	4.59411	4.91849	4.92491	4.99546	5.00799	5.01898	5.2389	5.40109	5.40781	5.87482	6.65003	6.6656	6.9631
6.4	0.73519	0.74649	0.86623	0.87722	0.89433	0.90502	1.17839		1.1906	1.21412	1.22481	1.32225	1.4209	1.65212	1.66495	1.97497	2.0495	2.15976	2.15976	2.17534	2.22452	2.24406	2.2575	2.33325	2.36441	2.35677	2.40259	2.71688	3.26148	3.9362	4.46919	4.50401	4.54311	4.55563	4.56479	4.57793	4.59411	4.9188	4.9246	4.99546	5.00799	5.01898	5.24012	5.40109	5.40781	5.81373	6.65003	6.66591	6.9628
6.604	0.73489	0.74619	0.86562	0.87722	0.89402	0.90502	1.17808		1.1903	1.21382	1.22481	1.32133	1.4206	1.65059	1.66312	1.97497	2.04919	2.15946	2.15946	2.17351	2.22421	2.24437	2.2572	2.33325	2.36441	2.35616	2.39984	2.71597	3.25904	3.93589	4.46888	4.50401	4.5428	4.55563	4.56449	4.57762	4.59411	4.91849	4.92491	4.99455	5.00737	5.01868	5.24042	5.40139	5.4075	5.76425	6.64972	6.6653	6.96127
6.788	0.73489	0.74649	0.86592	0.87722	0.89402	0.90502	1.17808	1.17533	1.1903	1.21382	1.22481	1.32072	1.4206	1.65182	1.66312	1.97497	2.04919	2.15915	2.15915	2.17229	2.2239	2.24376	2.2572	2.33325	2.36441	2.35585	2.39801	2.71536	3.25751	3.93589	4.46858	4.50401	4.54219	4.55563	4.56449	4.57762	4.59381	4.91849	4.9246	4.99455	5.00768	5.01837	5.24073	5.40109	5.4075	5.7276	6.64972	6.6653	6.95944
7.018	0.73519	0.74649	0.86623	0.87722	0.89402	0.90502	1.17808	1.17564	1.1903	1.21412	1.22481	1.32041	1.4209	1.65212	1.66312	1.97497	2.0495	2.15885	2.15885	2.17167	2.2239	2.24406	2.2575	2.33325	2.36471	2.35555	2.39678	2.71475	3.2566	3.93589	4.46888	4.50401	4.5425	4.55563	4.56479	4.57793	4.59411	4.91849	4.92491	4.99455	5.00707	5.01898	5.24104	5.40139	5.4075	5.69858	6.64972	6.6653	6.95638
7.198	0.73519	0.74649	0.86592	0.87722	0.89402	0.90502	1.17777	1.17533	1.18999	1.21382	1.22481	1.32011	1.4209	1.65212	1.66342	1.97436	2.04919	2.15824	2.15824	2.17106	2.2239	2.24376	2.2575	2.33325	2.36471	2.35524	2.39617	2.71444	3.25598	3.93559	4.46888	4.50401	4.54219	4.55563	4.56449	4.57762	4.59411	4.91819	4.92491	4.99424	5.00737	5.01868	5.24073	5.40109	5.4075	5.68209	6.64942	6.66499	6.95272
7.4	0.73519	0.74649	0.86592	0.87753	0.89402	0.90532	1.17777		1.18999	1.21412	1.22481	1.32011	1.4209	1.65182	1.66342	1.97467	2.0495	2.15732	2.15732	2.17076	2.2239	2.24376	2.25781	2.33325	2.36471	2.35555	2.39556	2.71413	3.25537	3.93589	4.46919	4.50401	4.5425	4.55563	4.56479	4.57793	4.59411	4.91849	4.92491	4.99424	5.00676	5.01837	5.24104	5.40109	5.4075	5.66529	6.64972	6.6653	6.9463
7.605	0.73519	0.74649	0.86592	0.87722	0.89402	0.90502	1.17747		1.18969	1.21382	1.22481	1.32011	1.4206	1.65212	1.66312	1.97467	2.04919	2.1561	2.1561	2.17045	2.2239	2.24376	2.2575	2.33325	2.36471	2.35524	2.39495	2.71383	3.25507	3.93559	4.46888	4.50401	4.54219	4.55532	4.56449	4.57762	4.59411	4.91819	4.9246	4.99393	5.00768	5.01806	5.24073	5.40109	5.4075	5.65582	6.64942	6.66499	6.93653
7.817	0.73519	0.74649	0.86623	0.87753	0.89433	0.90532	1.17747		1.18969	1.21412	1.22512	1.32072	1.4209	1.65182	1.66312	1.97467	2.0495	2.15488	2.15488	2.17045	2.2239	2.24376	2.2575	2.33325	2.36471	2.35524	2.39495	2.71352	3.25507	3.93589	4.46919	4.50432	4.5425	4.55563	4.56479	4.57793	4.59411	4.91849	4.9246	4.99393	5.00646	5.01776	5.24073	5.40109	5.4075	5.64971	6.64972	6.6653	6.9234
8.097	0.73519	0.7468	0.86623	0.87753	0.89433	0.90502	1.17686		1.18908	1.21412	1.22481	1.3198	1.4209	1.65212	1.66342	1.97467	2.0495	2.15243	2.15243	2.17045	2.2236	2.24376	2.2575	2.33325	2.36471	2.35524	2.39465	2.71322	3.25476	3.93559	4.46888	4.50401	4.5425	4.55563	4.56449	4.57793	4.59411	4.91819	4.92491	4.99332	5.00646	5.01715	5.24104	5.40109	5.40719	5.64452	6.64972	6.6653	6.89652
8.211	0.73519	0.74649	0.86592	0.87753	0.89402	0.90502	1.17625		1.18846	1.21382	1.22481	1.3198	1.4206	1.65182	1.66342	1.97467	2.04919	2.15121	2.15121	2.17015	2.2236	2.24376	2.25781	2.33325	2.36471	2.35524	2.39465	2.71291	3.25476	3.93559	4.46888	4.50401	4.54219	4.55563	4.56449	4.57793	4.59411	4.91849	4.92491	4.99271	5.00615	5.01654	5.24104	5.40109	5.4075	5.64299	6.64972	6.6653	6.88338
8.401	0.73519	0.7468	0.86623	0.87753	0.89433	0.90532	1.17594		1.18816	1.21412	1.22481	1.3198	1.4206	1.65182	1.66312	1.97467	2.0495	2.14999	2.14999	2.17045	2.2239	2.24406	2.2575	2.33325	2.36471	2.35524	2.39465	2.71261	3.25476	3.93559	4.46888	4.50432	4.5425	4.55563	4.56479	4.57793	4.59411	4.91849	4.92491	4.99241	5.00554	5.01654	5.24104	5.40078	5.4075	5.64177	6.64972	6.6656	6.8617
8.609	0.7355	0.7468	0.86623	0.87753	0.89433	0.90532	1.17503		1.18694	1.21412	1.22512	1.3198	1.4209	1.65212	1.66312	1.97497	2.0495	2.14846	2.14846	2.17045	2.2239	2.24406	2.25781	2.33356	2.36471	2.35524	2.39495	2.7123	3.25476	3.93589	4.46888	4.50432	4.5425	4.55563	4.56479	4.57793	4.59411	4.91849	4.92491	4.99149	5.00463	5.01501	5.24134	5.40139	5.40781	5.64055	6.64972	6.6656	6.82688
8.799	0.73519	0.7468	0.86623	0.87753	0.89433	0.90532	1.1735		1.18541	1.21412	1.22481	1.3198	1.4206	1.65182	1.66312	1.97497	2.0495	2.14693	2.14693	2.17015	2.2239	2.24376	2.25781	2.33356	2.36471	2.35524	2.39465	2.71139	3.25446	3.93589	4.46888	4.50401	4.5425	4.55563	4.56479	4.57793	4.59411	4.91819	4.9246	4.99027	5.0031	5.01287	5.24104	5.40109	5.40781	5.63963	6.64972	6.6656	6.79419
8.999	0.73519	0.7468	0.86592	0.87722	0.89402	0.90502	1.17075		1.18297	1.21382	1.22481	1.3198	1.4206	1.65182	1.66312	1.97467	2.04919	2.14541	2.14541	2.17015	2.2236	2.24345	2.2575	2.33325	2.36471	2.35494	2.39465	2.71016	3.25446	3.93559	4.46858	4.50401	4.54219	4.55563	4.56449	4.57762	4.59411	4.91819	4.92491	4.98691	5.00035	5.01073	5.24104	5.40109	5.4075	5.63872	6.64942	6.6653	6.75876
9.25	0.73519	0.74649	0.86592	0.87722	0.89402	0.90502	1.16525		1.17716	1.21382	1.22451	1.3195	1.4209	1.65182	1.66312	1.97436	2.04919	2.14418	2.14418	2.17015	2.2236	2.24345	2.2572	2.33325	2.36441	2.35494	2.39434	2.70772	3.25415	3.93559	4.46858	4.50401	4.54219	4.55532	4.56449	4.57762	4.59381	4.91819	4.92429	4.98202	4.99546	5.00554	5.24104	5.40078	5.40689	5.63811	6.64942	6.6653	6.71295
9.404	0.7355	0.7468	0.86623	0.87753	0.89433	0.90532	1.16128		1.1735	1.21412	1.22481	1.3198	1.4209	1.65212	1.66312	1.97497	2.04919	2.14388	2.14388		2.2239	2.24345	2.2575	2.33356	2.3638	2.35494	2.39465	2.70558	3.25446	3.93589	4.46858	4.50432	4.5425	4.55563	4.56479	4.57793	4.59411	4.91819	4.92491	4.97805	4.99119	5.00157	5.24104	5.40078	5.4075	5.63811	6.64972	6.6656	6.69248
9.643	0.7355	0.7468	0.86592	0.87753	0.89433	0.90563	1.15151	1.17503	1.16342	1.21382	1.22451	1.3198	1.4206	1.65212	1.66342	1.97497	2.04919	2.14327	2.14327		2.2236	2.24345	2.2575	2.33325	2.3641	2.35585	2.39465	2.70008	3.25446	3.93559	4.46797	4.50401	4.54219	4.55563	4.56449	4.57793	4.59411	4.91788	4.9246	4.96919	4.98294	4.99302	5.24104	5.40078	5.40719	5.6378	6.64972	6.6656	6.66683
9.798	0.73519	0.74649	0.86592	0.87753	0.89402	0.90685	1.14082	1.17472	1.15273	1.21351	1.22451	1.3195	1.4206	1.65182	1.66312	1.97497	2.04919	2.14266	2.14266		2.2236	2.24345	2.2572	2.33325	2.36441	2.35494	2.39434	2.69337	3.25415	3.93528	4.46797	4.50401	4.54188	4.55532	4.56449	4.57762	4.59411	4.91788	4.92429	4.96034	4.97469	4.98447	5.24073	5.40047	5.40719	5.63719	6.64942	6.6653	6.65278
10.002	0.73519	0.74649	0.86592	0.87753	0.89463	0.90624	1.12952	1.17472	1.14143	1.21382	1.22451	1.3195	1.42029	1.65151		1.97497	2.04889	2.14235	2.14235		2.22329	2.24315	2.2575	2.33325	2.36441	2.35494	2.39434	2.68451	3.25415	3.93528	4.46736	4.50401	4.54188	4.55532	4.56449	4.57762	4.59411	4.91819	4.92429	4.9524	4.96614	4.97591	5.24104	5.40078	5.40689	5.63688	6.64972	6.6653	6.64361
10.199	0.7355	0.7468	0.86623	0.87783	0.89372	0.90502	1.11516	1.17472	1.12738	1.21351	1.22451	1.31889	1.4206		1.66251	1.97497	2.04919	2.14235	2.14235		2.2236	2.24315	2.2572	2.33325		2.35494	2.39434	2.67046	3.25415	3.93559	4.46766	4.50401	4.54219	4.55532	4.56479	4.57793	4.59411	4.91788	4.92429	4.94262	4.95667	4.96645	5.24104	5.40078	5.40719	5.63719	6.65064	6.6656	6.63628
10.407	0.7355	0.7468	0.86684	0.87844	0.89463	0.90593	1.09592	1.17472	1.10783	1.21382	1.22451	1.3195	1.42029	1.6509	1.66251	1.97497	2.04889	2.14235	2.14235		2.22329	2.24345	2.2572	2.33356		2.35555	2.39434	2.64175	3.25385	3.93528	4.46705	4.50462	4.54219	4.55532	4.5654	4.57854	4.59381	4.91819	4.92429	4.93193	4.94537	4.95514	5.24134	5.40078	5.40689	5.63688	6.65033	6.6656	6.63048
10.6	0.7358	0.7471	0.86623	0.87783	0.89402	0.90563	1.08339	1.17472	1.09531	1.21382	1.22451	1.3195	1.4206	1.65121	1.6622	1.97497	2.04889	2.14235	2.14235		2.22329	2.24315	2.2572	2.33356		2.35463	2.39434	2.61303	3.25385	3.93528	4.46675	4.50493	4.5425	4.55563	4.56601	4.57915	4.59381	4.91819	4.9246		4.93957	4.94873	5.24165	5.40047	5.40719	5.63688	6.65033	6.66438	6.62773
10.82	0.7355	0.7468	0.86592	0.87783	0.89402	0.90502	1.06812	1.17441	1.08003	1.21351	1.2242	1.31919	1.42029	1.6509	1.6622	1.97497	2.04889	2.14205	2.14205		2.22299	2.24284	2.2572	2.33356		2.35463	2.39403	2.55653	3.25354	3.93498	4.46583	4.50584	4.5425	4.55532	4.56724	4.58037	4.59381	4.91727	4.92399		4.93132	4.94109	5.24226	5.40017	5.40658	5.63658	6.65003	6.6656	6.62529
10.999	0.7358	0.7471	0.86623	0.87814	0.89433	0.90532	1.0611	1.17472	1.07301	1.21351	1.22451	1.3195	1.42029	1.65059	1.6622	1.97497	2.04889	2.14205	2.14205		2.22329	2.24315	2.2575	2.33356		2.35524	2.39434	2.51316	3.25385	3.93528	4.46644	4.50737	4.54311	4.55593	4.56907	4.5822	4.59411	4.91758	4.92399		4.92827	4.93804	5.24317	5.40047	5.40689	5.63658	6.65064	6.66622	6.62437
11.202	0.7355	0.7471	0.86592	0.87783	0.89433	0.90532	1.05529	1.17411	1.0669	1.21321	1.2242	1.3195	1.42029	1.65121	1.6622	1.97436	2.04858	2.14174	2.14174		2.22299	2.24284	2.25689	2.33325		2.35463	2.39373	2.45818	3.25354	3.93498	4.46614	4.50981	4.54372	4.55655	4.57182	4.58495	4.5935	4.91727	4.92368	4.91147	4.92368	4.93499	5.2444	5.39956	5.40628	5.63658	6.65033	6.66622	6.62376
11.398	0.7355	0.7471	0.86592	0.87783	0.89463	0.90532	1.05132	1.17441	1.06323	1.21351	1.2242	1.31919	1.42029	1.6509	1.6622	1.97436	2.04858	2.14174	2.14174		2.22268	2.24284	2.25659	2.33356		2.35433	2.39403	2.40992	3.25354	3.93498	4.46614	4.51348	4.54524	4.55807	4.57609	4.58923	4.5935	4.91758	4.92399	4.91055	4.92399	4.93346	5.24592	5.39986	5.40628	5.63658	6.65033	6.66591	6.62284
11.6	0.7355	0.7468	0.86592	0.87783	0.89433	0.90563	1.04888	1.17441	1.06079	1.21321	1.22451	1.31919	1.41999	1.65029	1.6619	1.97436	2.04797	2.14174	2.14174		2.22268	2.24254	2.25689	2.33356		2.35433	2.39403	2.37296	3.25324	3.93498	4.46614	4.51745	4.54708	4.55991	4.58098	4.5935	4.5935	4.91727	4.92338	4.90902	4.92338	4.93224	5.24898	5.39956	5.40597	5.63627	6.65003	6.66591	6.62284
11.801	0.7355	0.7471	0.86623	0.87814	0.89433	0.90563	1.04766	1.17441	1.05926	1.21321	1.2239	1.3195	1.42029	1.65029	1.6619	1.97436	2.04797	2.14174	2.14174		2.22299		2.25689	2.33386		2.35463	2.39403	2.34333	3.25354	3.93528	4.46614	4.52478	4.54983	4.56296	4.58739	4.60022	4.5932	4.91696	4.92307	4.90841	4.92307	4.93163	5.25295	5.39986	5.40597	5.63658	6.65033	6.66622	6.62254
12.002	0.7355	0.7471	0.86653	0.87814	0.89433	0.90532	1.04674	1.17411	1.05835	1.2129	1.2239	1.31919	1.42029	1.65059	1.6619	1.97436	2.04767	2.14174	2.14174		2.22299		2.25689	2.33386		2.35524	2.39403	2.32317	3.25354	3.93528	4.46614	4.52722	4.55288	4.56601	4.5935	4.60908	4.5935	4.91666	4.92277	4.90811	4.92277	4.93193	5.25783	5.39956	5.40628	5.63658	6.65064	6.66652	6.62254
[truncated: 16 more columns]

## Sheet: Ca
[Metal Ion] (mM)	"-log([Metal Ion])"	1-Methylnicotinamide	3-Hydroxyisobutyrate	3-Hydroxyisovalerate	Indoxyl	Indoxyl	Indoxyl	Indoxyl	3-Methyl-2-Oxovalerate	Acetate	Alanine	Allantoin	Citrate	Citrate	Creatinine	Creatinine	Formate	Glucose	Hippurate	Hippurate	Hippurate	Hippurate	Hippurate	Histidine	Histidine	Imidazole	Imidazole	Isoleucine	Lactate	Leucine	Mannitol	Mannitol	Mannitol	Methyl Succinate	Phenylalanine	Phenylalanine	Piperazine	3-Methyl Histidine	3-Methyl Histidine	1-Methyl Histidine	1-Methyl Histidine	1-Methyl Histidine	Tartrate	Taurine	Threonine	Trigonelline	Trigonelline	Trigonelline	Trigonelline
		3106-60-3	2068-83-9	625-08-1	480-93-3	480-93-3	480-93-3	480-93-3	1460-34-0	64-19-7	56-41-7	97-59-6	77-92-9	77-92-9	60-27-5	60-27-5	64-18-6	50-99-7	495-69-2	495-69-2	495-69-2	495-69-2	495-69-2	71-00-1	71-00-1	288-32-4	288-32-4	73-32-5	79-33-4	61-90-5	69-65-8	69-65-8	69-65-8	498-21-5	63-91-2	63-91-2	110-85-0	368-16-1	368-16-1	332-80-9	332-80-9	332-80-9	87-69-4	107-35-7	72-19-5	535-83-1	535-83-1	535-83-1	535-83-1
0		9.26856	1.3479	1.26024	7.19845	7.26304	7.49335	7.74991	1.09363	1.91144	1.4713	5.38612	2.53491	2.64931	3.03393	4.04677	8.44723	5.22897	3.96109	7.5413	7.62774	7.82505	8.51015	7.04221		7.29909	8.21999	1.00046	1.32041	0.95694	3.67672	3.79829	3.86626	1.06247	7.35025	7.41332	3.15061	6.9964	7.65217	3.69704	7.07214	7.9063	4.32472	3.41817	1.32041	4.42948	8.07322	8.82201	8.83407
0.01	5	9.26856	1.3479	1.26024	7.1986	7.26274	7.4932	7.74991	1.09363	1.91144	1.4713	5.38581	2.53467	2.64956	3.03393	4.04677	8.44723	5.22897	3.96109	7.5413	7.62774	7.82505	8.51076	7.04313		7.30061	8.22182	1.00046	1.32041	0.957095	3.67672	3.79829	3.86626	1.06231	7.35025	7.41332	3.15091	6.99701	7.65309	3.69734	7.07245	7.90813	4.32472	3.41848	1.32041	4.42948	8.07353	8.82185	8.83407
0.02	4.69897	9.26886	1.3479	1.26024	7.19845	7.26365	7.4932	7.74976	1.09363	1.91113	1.4713	5.38612	2.53454	2.64969	3.03393	4.04677	8.44723	5.22912	3.96109	7.54099	7.62774	7.8249	8.51015	7.04282		7.30031	8.22182	1.00062	1.32041	0.95694	3.67672	3.79829	3.8661	1.06217	7.35025	7.41332	3.15091	6.9967	7.65248	3.69704	7.07245	7.90783	4.32472	3.41817	1.32041	4.42918	8.07338	8.8217	8.83376
0.05	4.30103	9.26886	1.3479	1.26024	7.19845	7.26304	7.4932	7.74961	1.09363	1.91113	1.4713	5.38612	2.53404	2.65019	3.03393	4.04677	8.44723	5.22897	3.96109	7.54099	7.62743	7.8249	8.51076	7.04313		7.30031	8.22212	1.00062	1.32041	0.956785	3.67672	3.79829	3.8661	1.06231	7.35025	7.41332	3.15091	6.9964	7.65278	3.69734	7.07245	7.90844	4.32472	3.41817	1.32041	4.42948	8.07292	8.8217	8.83376
0.1	4	9.26886	1.3479	1.26024	7.1986	7.26274	7.4935	7.74991	1.09378	1.91144	1.47145	5.38612	2.53366	2.65117	3.03393	4.04677	8.44754	5.22912	3.96124	7.5413	7.62774	7.82521	8.51107	7.04282		7.30031	8.22151	1.00077	1.32072	0.957245	3.67672	3.79845	3.86626	1.06247	7.35025	7.41332	3.15091	6.9967	7.65309	3.69734	7.07245	7.90783	4.32502	3.41848	1.32072	4.42948	8.07323	8.82201	8.83407
0.2	3.69897	9.26825	1.3479	1.26024	7.19845	7.26274	7.4932	7.74976	1.09378	1.91144	1.47145	5.38612	2.5324	2.65305	3.03393	4.04677	8.44723	5.22912	3.96109	7.54099	7.62774	7.82505	8.51046	7.04313		7.30031	8.22212	1.00077	1.32057	0.957095	3.67672	3.79829	3.86626	1.06247	7.35025	7.41332	3.15091	6.9967	7.65309	3.69734	7.07276	7.90844	4.32502	3.41848	1.32057	4.42948	8.07368	8.8217	8.83376
0.5	3.30103	9.26734	1.3479	1.26024	7.19845	7.26274	7.4932	7.74961	1.09363	1.91113	1.4713	5.38612	2.52884	2.65752	3.03393	4.04677	8.44723	5.22897	3.96109	7.54099	7.62774	7.8249	8.5126	7.04313		7.30031	8.22243	1.00032	1.32041	0.95694	3.67672	3.79829	3.8661	1.06217	7.35025	7.41332	3.15091	6.9967	7.65278	3.69704	7.07245	7.90844	4.32563	3.41817	1.32041	4.42918	8.07323	8.8214	8.83376
0.75	3.12494	9.26825	1.3479	1.25994	7.19845	7.26274	7.4932	7.74991	1.09378	1.91113	1.4713	5.38612	2.52658	2.661	3.03393	4.04677	8.44723	5.22973	3.96109	7.54099	7.62743	7.8249	8.51168	7.04924	7.84002	7.3055	8.23709	1.00032	1.32087	0.95694	3.67658	3.79829	3.8661	1.06217	7.35025	7.41301	3.15305	6.99853	7.65767	3.69979	7.07489	7.92066	4.32624	3.41878	1.32087	4.42918	8.07353	8.82185	8.83392
1	3	9.26764	1.3479	1.26024	7.19845	7.26243	7.4932	7.74976	1.09378	1.91113	1.4713	5.38612	2.52459	2.6636	3.03393	4.04677	8.44723	5.22912	3.96109	7.54099	7.62774	7.8249	8.51412	7.04404	7.84521	7.30153	8.22426	1.00046	1.32041	0.956785	3.67672	3.79829	3.8661	1.06217	7.35025	7.41332	3.15122	6.99701		3.69765	7.07276	7.90996	4.32655	3.41848	1.32041	4.42918	8.07338	8.82185	8.83361
2	2.69897	9.26795	1.3479	1.26024	7.19845	7.26274	7.4932	7.75022	1.09363	1.91144	1.4713	5.38612	2.53139	2.65466	3.03393	4.04707	8.44723	5.22882	3.96109	7.54099	7.62774	7.8249	8.51443	7.05565	7.84643	7.3113	8.25236	1.00046	1.32057	0.956785	3.67658	3.79829	3.8661	1.06231	7.35025	7.41332	3.15488	7.00098		3.70284	7.07734	7.93409	4.32533	3.41909	1.32057	4.42948	8.07368	8.8217	8.83376
3	2.52288	9.26886	1.3479	1.26024	7.19845	7.26274	7.4932	7.75052	1.09378	1.91144	1.47145	5.38642	2.53063	2.65695	3.03424	4.04738	8.44723	5.22897	3.96109	7.5413	7.62774	7.8249	8.51321	7.06298	7.85499	7.31863	8.27008	1.00077	1.32072	0.957095	3.67658	3.79829	3.86626	1.06247	7.35025	7.41332	3.15763	7.00189	7.66958	3.7062	7.08009	7.94937	4.32563	3.4197	1.32072	4.42948	8.07323	8.82185	8.83392
4	2.39794	9.26856	1.3479	1.26024	7.19845	7.26274	7.4932	7.75068	1.09378	1.91144	1.47145	5.38642	2.53038	2.65751	3.03424	4.04738	8.44723	5.22912	3.96109	7.54099	7.62774	7.8249	8.51382	7.07001	7.8614	7.32413	8.28566	1.00046	1.32072	0.957095	3.67658	3.79829	3.8661	1.06231	7.35025	7.41332	3.16008	7.00434	7.67569	3.70926	7.08283	7.96403	4.32563	3.42031	1.32072	4.42948	8.07399	8.82185	8.83376
5	2.30103	9.26886	1.3479	1.26024	7.19845	7.26396	7.49334	7.75114	1.09394	1.91175	1.47161	5.38673	2.53068	2.65812	3.03424	4.04799	8.44723	5.22943	3.96124	7.5413	7.62774	7.82521	8.51412	7.07886	7.87026	7.33116	8.30368	1.00046	1.32087	0.957095	3.67658	3.79845	3.86626	1.06247	7.35055	7.41332	3.16283	7.008	7.68394	3.71323	7.08681	7.98174	4.32563	3.42092	1.32087	4.42948	8.07368	8.82216	8.83407
6	2.22185	9.26856	1.3479	1.26024	7.19845	7.26274	7.4932	7.75144	1.09378	1.91175	1.47161	5.38642	2.53061	2.65911	3.03454	4.04799	8.44723	5.22912	3.96109	7.5413	7.62774	7.82505	8.51504	7.08864	7.88095	7.33788	8.322	1.00077	1.32087	0.957095	3.67658	3.79829	3.86626	1.06247	7.35025	7.41332	3.16588	7.01075	7.69096	3.71689	7.08864	8.00007	4.32594	3.42123	1.32087	4.42948	8.07353	8.82201	8.83407
7	2.1549	9.26764	1.3479	1.26024	7.19813	7.26274	7.49289	7.75129	1.09363	1.91144	1.47145	5.38673	2.5303	2.66004	3.03424	4.04799	8.44723	5.22881	3.96094	7.54099	7.62774	7.8249	8.51535	7.09475	7.89011	7.34521	8.33911	1.00062	1.32072	0.95694	3.67627	3.79813	3.8661	1.06217	7.3507	7.41332	3.16893	7.0135	7.69952	3.72056	7.09475	8.01778	4.32563	3.42153	1.32072	4.42948	8.07338	8.8217	8.83376
8	2.09691	9.26795	1.34821	1.26024	7.19845	7.26304	7.49334	7.75175	1.09394	1.91205	1.47176	5.38673	2.53041	2.66145	3.03485	4.0486	8.44723	5.22912	3.96124	7.5413	7.62774	7.82505	8.51626	7.10544	7.90141	7.35162	8.35743	1.00093	1.32102	0.957095	3.67658	3.79845	3.8664	1.06247	7.35086	7.41332	3.1726	7.01717	7.70899	3.72514	7.09811	8.03825	4.32624	3.42214	1.32102	4.42948	8.07368	8.82216	8.83407
9	2.04576	9.26764	1.3479	1.26024	7.19845	7.26274	7.4932	7.75175	1.09378	1.91175	1.47161	5.38704	2.53059	2.66188	3.03485	4.0489	8.44723	5.22897	3.96124	7.5413	7.62774	7.8249	8.51687	7.11521	7.91119	7.35865	8.37393	1.00093	1.32102	0.957095	3.67627	3.79829	3.86626	1.06247	7.35055	7.41332	3.17565	7.02114	7.71845	3.7288	7.10208	8.0578	4.32624	3.42245	1.32102	4.42948	8.07383	8.82201	8.83407
10	2	9.26734	1.3479	1.26024	7.19799	7.26304	7.49304	7.7519	1.09378	1.91175	1.47161	5.38673	2.53057	2.66312	3.03485	4.04921	8.44693	5.22881	3.96109	7.54099	7.62774	7.8249	8.51657	7.12621	7.92524	7.36537	8.39317	1.00062	1.32102	0.95694	3.67627	3.79829	3.8661	1.06231	7.35025	7.41332	3.17993	7.02419	7.73037	3.734	7.10696	8.08193	4.32624	3.42275	1.32102	4.42948	8.07353	8.8217	8.83376
12	1.92082	9.26734	1.3479	1.26024	7.19829	7.26304	7.4932	7.75205	1.09394	1.91205	1.47161	5.38704	2.5305	2.6638	3.03485	4.04952	8.44723	5.22881	3.96124	7.5413	7.62774	7.8249	8.51809	7.13079	7.93073	7.36781	8.4005	1.00077	1.32118	0.957095	3.67627	3.79829	3.86626	1.06247	7.3504	7.41332	3.18176	7.02663	7.73556	3.73583	7.1091	8.09048	4.32655	3.42275	1.32118	4.42948	8.07353	8.82201	8.83392
14	1.85387	9.26703	1.34821	1.26024	7.19813	7.26274	7.49304	7.75251	1.09378	1.91266	1.47161	5.3884	2.53039	2.6691	3.03576	4.05135	8.44693	5.22881	3.96124	7.5413	7.62774	7.8249	8.51657	7.17569	7.99121	7.39377	8.4677	1.00077	1.32118	0.957095	3.67627	3.79829	3.8661	1.06247	7.3504	7.41332	3.20101	7.04649	7.79054	3.75599	7.13232	8.18517	4.32716	3.42398	1.32118	4.42948	8.07353	8.82216	8.83392
16	1.79588	9.26703	1.34851	1.26055	7.19845	7.26304	7.49304	7.75297	1.09408	1.91327	1.47191	5.38795	2.53036	2.67249	3.03637	4.05288	8.44723	5.22897	3.96124	7.5413	7.62804	7.82505	8.51443	7.19982	8.02756	7.40538	8.49824	1.00107	1.32148	0.957395	3.67627	3.79845	3.8664	1.06278	7.35055	7.41332	3.21292	7.05962		3.76668	7.14637	8.23526	4.32808	3.42459	1.32148	4.42979	8.07399	8.82201	8.83407
18	1.74473	9.26734	1.34851	1.26085	7.19813	7.26365	7.49289	7.75297	1.09408	1.91358	1.47191	5.38811	2.5299	2.67632	3.03698	4.0544	8.44693	5.22881	3.96124	7.5413	7.62804	7.82505	8.51626	7.22731	8.0746	7.41729	8.53001	1.00107	1.32148	0.957245	3.67627	3.79829	3.8664	1.06293	7.3504	7.41408	3.22911	7.07673	7.87117	3.7789	7.16408	8.29329	4.32899	3.4252	1.32148	4.42979	8.07368	8.82201	8.83392
21	1.67778	9.26764	1.34882	1.26116	7.19799	7.26427	7.49258	7.75297	1.09424	1.91511	1.47176	5.38826	2.52924	2.68248	3.03851	4.05868	8.44662	5.22881	3.96124	7.5413	7.62774	7.8249	8.51657	7.27007	8.16134	7.43409	8.57338	1.00077	1.32148	0.95694	3.67611	3.79829	3.86626	1.06309	7.3504	7.41332	3.26087	7.10941	7.96372	3.79814	7.19799	8.38431	4.33113	3.4255	1.32148	4.42979	8.07383	8.82201	8.83407
24	1.61979	9.26673	1.34943	1.26146	7.19768	7.26335	7.49228	7.75327	1.09469	1.91724	1.47191	5.38872	2.52784	2.68814	3.04095	4.06418	8.44632	5.22881	3.96155	7.5413	7.62804	7.8249	8.51504	7.3055	8.24748	7.44722	8.60453	1.00093	1.32179	0.957095	3.67611	3.79829	3.86626	1.0637	7.3504	7.41332	3.29752	7.14514	8.05688	3.81372	7.23067	8.45884	4.3348	3.42611	1.32179	4.42979	8.07444	8.82201	8.83407
28	1.55284	9.26642	1.35096	1.26269	7.19753	7.26274	7.49197	7.75358	1.09577	1.92182	1.47206	5.38902	2.52797	2.69504	3.04584	4.07639	8.44601	5.22912	3.96246	7.5416	7.62835	7.8249	8.51626	7.3449	8.36538	7.45883	8.63447	1.00093	1.32332	0.957395	3.67627	3.7986	3.8664	1.06506	7.3504	7.41332	3.35708	7.1986	8.19983	3.83143	7.27587	8.5407	4.34274	3.42642	1.32255	4.43009	8.07444	8.82246	8.83437
32	1.49485	9.26612	1.35249	1.2636	7.19738	7.26274	7.49197	7.75343	1.09729	1.92641	1.47206	5.38902	2.52795	2.69934	3.05073	4.08831	8.44509	5.22912	3.96307	7.5416	7.62835	7.8249	8.51871	7.36414	8.43593	7.46341	8.64821	1.00107	1.32515	0.95755	3.67643	3.79875	3.8664	1.06645	7.3504	7.41332	3.40015	7.23281	8.29299	3.83998	7.30367	8.58193	4.35098	3.42672	1.32194	4.43009	8.07475	8.82262	8.83453
36	1.4437	9.26886	1.35462	1.26482	7.19738	7.26304	7.49167	7.75358	1.09882	1.93068	1.47222	5.38964	2.52873	2.70223	3.05531	4.09869	8.44479	5.22928	3.96368	7.5416	7.62866	7.82521	8.52359	7.37483	8.47808	7.46647	8.65554	1.00123	1.32698	0.957395	3.67658	3.79921	3.8664	1.06767	7.35055	7.41332	3.42917	7.25388	8.35163	3.84487	7.32016	8.60423	4.35832	3.42687	1.3221	4.4304	8.0749	8.82323	8.83469
42	1.37675	9.26825	1.35707	1.26666	7.19677	7.26274	7.49136	7.75358	1.10081	1.9371	1.47237	5.38948			3.06142	4.11396	8.44357	5.22942	3.96461	7.5416	7.62896	7.82505	8.52268	7.38461	8.52084	7.46922	8.66226	1.00093	1.32943	0.957705	3.67672	3.79951	3.8664	1.06934	7.35025	7.41332	3.46277	7.2774	8.41455	3.84945	7.33757	8.6253	4.36748	3.42703	1.3221	4.4304	8.07506	8.82338	8.83499
48	1.31876	9.26886	1.35951	1.26757	7.19677	7.26274	7.49136	7.75358	1.10278	1.94076	1.47237	5.38994			3.06508	4.12343	8.44296	5.22958	3.96552	7.54191	7.62927	7.82521	8.52634	7.38919	8.54192	7.47074	8.66501	1.00123	1.33232	0.95755	3.67704	3.79997	3.8664	1.07041	7.3504	7.41332	3.47895	7.28778		3.85159	7.34399	8.63477	4.3742	3.42734	1.3221	4.4307	8.07536	8.82353	8.83499
55	1.25964	9.26795	1.36226	1.26941	7.19692	7.26304	7.49167	7.75389	1.10492	1.94718	1.47267	5.39025	2.53487	2.71196	3.07089	4.13718	8.44173	5.23019	3.96674	7.54222	7.62988	7.82551	8.52726	7.3953	8.5633	7.47196	8.66868	1.00138	1.33386	0.95786	3.67733	3.80058	3.8664	1.07239	7.35086	7.41363	3.49911	7.30122	8.47747	3.85434	7.35254	8.64577	4.38031	3.42764	1.32255	4.43101	8.07567	8.82429	8.8356
63	1.20066	9.26825	1.3647	1.27063	7.19677	7.26304	7.49167	7.75404	1.10691	1.95084	1.47283	5.39055	2.5364	2.7141	3.07455	4.14573	8.44112	5.2305	3.96751	7.54252	7.63018	7.82551	8.52756	7.39805	8.57521	7.47288	8.67051	1.00123	1.33584	0.957705	3.6778	3.80119	3.86626	1.07346	7.3507	7.41363	3.51011	7.30886	8.49641	3.85556	7.35804	8.65035	4.38519	3.42795	1.32286	4.43132	8.07612	8.82445	8.83575
72	1.14267	9.26764	1.36745	1.27216	7.19722	7.26365	7.49242	7.75465	1.10905	1.95542	1.47314	5.391	2.53878	2.71692	3.07883	4.15642	8.44021	5.23065	3.96857	7.54313	7.63079	7.82613	8.53276	7.40141	8.58773	7.4741	8.67265	1.00184	1.33858	0.95755	3.67826	3.80195	3.8664	1.07484	7.35101	7.41424	3.52202	7.31527	8.51565	3.85709	7.36476	8.65646	4.39008	3.42825	1.32286	4.43162	8.07673	8.82536	8.83621
83	1.08092	9.26795	1.3699	1.27307	7.19677	7.26335	7.49212	7.7545	1.11164	1.95909	1.47328	5.39131	2.54006	2.719	3.08249	4.16467	8.43929	5.23095	3.96949	7.54313	7.6311	7.82597	8.53673	7.40232	8.59812	7.47471	8.67387	1.00138	1.34119	0.957705	3.67856	3.80287	3.8664	1.0756	7.35086	7.41393	3.53057	7.32322	8.52879	3.85831	7.36781	8.66043	4.39466	3.42825	1.32316	4.43193	8.07734	8.82597	8.83652
95	1.02228	9.26856	1.37264	1.2746	7.19677	7.26365	7.49258	7.7548	1.11363	1.96306	1.47359	5.39192	2.54281	2.72175	3.08616	4.17383	8.43838	5.23156	3.9704	7.54374	7.63171	7.82613	8.54131	7.40355	8.60667	7.47563	8.6754	1.00215	1.34347	0.95755	3.67917	3.80395	3.8664	1.07682	7.35101	7.41424	3.53913	7.32688	8.54131	3.85892	7.37148	8.6644	4.39833	3.42856	1.32347	4.43254	8.07765	8.82644	8.83713
110	0.958607	9.26948	1.3757	1.27613	7.19707	7.26427	7.49366	7.75541	1.11623	1.96703	1.4742	5.39284	2.54494	2.7245	3.09013	4.18269	8.43776	5.23264	3.97163	7.54435	7.63263	7.82674	8.54375	7.4063	8.61431	7.47624	8.67692	1.0023	1.34653	0.958015	3.68024	3.80546	3.86672	1.07804	7.35147	7.41485	3.54676	7.33177	8.55169	3.86014	7.37483	8.66837	4.4026	3.42947	1.32408	4.43315	8.07857	8.82705	8.83743
126	0.899629	9.27009	1.37967	1.27796	7.19722	7.26457	7.49472	7.75602	1.11929	1.97253	1.4745	5.39375	2.54823	2.72793	3.09532	4.19521	8.43624	5.23339	3.97316	7.54496	7.63354	7.82719	8.54986	7.41088	8.62347	7.47716	8.67876	1.00245	1.35004	0.958015	3.68115	3.8073	3.8664	1.07943	7.35192	7.41485	3.55654		8.56544	3.86167	7.38003	8.67295	4.40749	3.42978	1.32438	4.43376	8.07979	8.82842	8.8382
145	0.838632	9.26825	1.38089	1.27887	7.19738	7.26488	7.49533	7.75633	1.12035	1.97528	1.47481	5.39406	2.55044	2.72999	3.09777	4.20071	8.43563	5.23401	3.97408	7.54558	7.63385	7.82735	8.55108	7.41179	8.62744	7.47777		1.0026	1.35126	0.958015	3.68177	3.80822	3.86656	1.08034	7.35208	7.41607	3.56051		8.57155	3.86259	7.38186	8.6754	4.40932	3.43039	1.32469	4.43406	8.08024	8.82995	8.83972
166	0.779892	9.26856	1.38334	1.27979	7.19752	7.26549	7.49594	7.75678	1.12249	1.97711	1.47542	5.39543	2.55165	2.73153	3.0999	4.20621	8.43532	5.23477	3.97499	7.54588	7.63476	7.82796	8.55383	7.41332	8.63172	7.47868		1.00291	1.35356	0.95847	3.68299	3.81035	3.86687	1.08079	7.35254	7.41638	3.56478	7.34521	8.57827	3.8635	7.38522	8.67784	4.41238	3.431	1.3253	4.43467	8.08162	8.83117	8.84064
191	0.718967	9.27009	1.38578	1.28101	7.19783	7.2661	7.49716	7.75755	1.12463	1.98016	1.47603	5.3965	2.55434	2.73404	3.10326	4.21384	8.4344	5.23585	3.97606	7.5468	7.63568	7.82841	8.55811	7.41607	8.63661	7.4796	8.68028	1.00291	1.35584	0.958165	3.68405	3.8125	3.86671	1.08156	7.35285	7.41607	3.56998	7.34673	8.5856	3.86442	7.38705	8.68028	4.41543	3.43161	1.3256	4.43529	8.08254	8.83224	8.84155
219	0.659556	9.26948	1.38853	1.28223	7.19814	7.26701	7.49824	7.75831	1.12691	1.98291	1.4768	5.39757	2.55624	2.73611	3.10632	4.22026	8.43379	5.23721	3.97743	7.54771	7.6369	7.82918	8.56055	7.41699	8.64119	7.48082	8.68273	1.00352	1.35829	0.958165	3.68589	3.81524	3.86686	1.08202	7.35346	7.41714	3.57486		8.59048	3.86564	7.39011	8.68273	4.4191	3.43283	1.32622	4.4362	8.08376	8.83514	8.84323
251	0.600326	9.2707	1.39067	1.28315	7.19813	7.26732	7.4993	7.75908	1.12891	1.98536	1.47741	5.3991	2.55831	2.73801	3.10907	4.22637	8.43349	5.2389	3.97835	7.54832	7.63751	7.82963	8.56422	7.41821	8.64485	7.48174	8.68456	1.00307	1.36042	0.95832	3.68727	3.81768	3.86701	1.08263	7.35391	7.41821	3.57883		8.59537	3.86656	7.39286	8.68456	4.42185	3.43344	1.32683	4.43712	8.08468	8.83621	8.84415
288	0.540608		1.39311	1.28468	7.19845	7.26824	7.50068	7.75984	1.13104	1.98963	1.47818	5.40048	2.56198	2.74106	3.11243	4.23461	8.43227	5.24043	3.97987	7.54924	7.63873	7.8304	8.56727	7.42126	8.64974	7.48327	8.6867	1.00398	1.36257	0.95847	3.68894	3.82075	3.86717	1.08386	7.35482	7.41791	3.58342		8.6024	3.86778	7.3956	8.6867	4.42521	3.43467	1.32774	4.43773	8.0862	8.83728	8.84507
331	0.480172		1.39555	1.28559	7.19829	7.27007	7.5019	7.76091	1.13318	1.99116	1.47924		2.56351	2.74289	3.11487	4.2398	8.43257		3.98109	7.55046	7.64026	7.83147	8.57185	7.42432	8.65218	7.4851	8.68914	1.00535	1.36501	0.95908	3.69138	3.82486	3.86747	1.08386	7.35605	7.41912	3.58769	7.3617	8.60728	3.86931	7.39927	8.68914	4.42918	3.43589	1.32866	4.43895	8.08803	8.83896	8.84629
380	0.420216		1.39708	1.28712	7.19722	7.27037	7.50282	7.76152	1.13516		1.48001		2.5665	2.7454	3.11793	4.24683	8.43135		3.98263	7.55107	7.64118	7.83162	8.57124	7.42615	8.65615	7.48571	8.68975	1.00413	1.3676	0.959235	3.69353	3.82807	3.86717	1.08447	7.35605	7.41882	3.59166	7.36353	8.61186	3.87022	7.40263	8.68975		3.4368	1.32943	4.43956	8.08896	8.83896	8.84736
437	0.359519		1.40136	1.28895	7.19569	7.27007	7.50938				1.48168		2.57106	2.74847	3.12373	4.2566	8.4341			7.55627	7.6453	7.83636	8.57918	7.43256	8.6644	7.4906	8.69647		1.37035		3.68925				7.35987	7.41973	3.59869	7.37178	8.62072		7.40935	8.69647			1.33095		8.0946	8.84568	8.84644
501	0.300162		1.40288	1.28865	7.19723	7.27312	7.50862	7.76504	1.14006	1.99757	1.48245		2.57085	2.74899	3.12342	4.25844	8.43135		3.98537	7.55443	7.64484	7.83467	8.57918	7.43378	8.66532	7.48999	8.69525		1.37219		3.69963	3.83907	3.86793	1.08476	7.3591	7.42218	3.5993	7.37148	8.62256	3.87358	7.40966	8.69525	4.44109	3.44047	1.33157	4.44109	8.09323	8.84446
575	0.240332		1.40563	1.29048	7.19508	7.27312	7.51106	7.7661	1.14265	2.00216	1.48398		2.57537	2.75272	3.12709	4.26668	8.43043		3.98736	7.55596	7.64668	7.83406	8.57857	7.43409	8.66837	7.4906	8.69586		1.37524		3.703	3.84517	3.86855	1.08584	7.36109	7.42279	3.60388	7.37514	8.62591	3.87511	7.41149	8.69586	4.44414	3.44169	1.33263	4.44414	8.09537	8.84445	8.85224
661	0.179799		1.40869	1.29201	7.19874	7.27526	7.51412	7.76839	1.1454	2.00613	1.48535		2.58002	2.75662	3.13106	4.27585	8.43013	5.2583	3.9898	7.5581	7.64912	7.83772	8.58376	7.43989	8.6754	7.49457	8.70105		1.37738	0.959845	3.70757	3.85297	3.86855	1.0863	7.36201	7.42523	3.60877	7.38033	8.63141	3.87664	7.41821	8.70105	4.45147	3.44475	1.33416	4.44598	8.09826	8.84675	8.85454
759	0.119758		1.41144	1.29354	7.19813	7.27801	7.51687	7.77007	1.14814	2.0104	1.48704		2.58491	2.76028	3.13472	4.28409	8.42921	5.26272	3.99225	7.55993	7.65126	7.83925	8.58407	7.44448	8.67967	7.49701	8.70319		1.37952		3.71216	3.8606	3.86885	1.08722	7.36139	7.42661	3.61335	7.38522	8.6363	3.87847	7.4234	8.70319	4.45728	3.44719	1.33538	4.4472	8.10071	8.84782	8.85545
871	0.0599818		1.41418	1.29598	7.19967	7.27893	7.52053	7.77267	1.15074	2.01621	1.48887	5.2828	2.59164	2.76577	3.139	4.29417	8.4286	5.26806	3.99561	7.56237	7.6537	7.84124	8.58682	7.44906	8.68456	7.50007	8.70625		1.38242		3.71719	3.86962	3.87007	1.08858	7.36414	7.42828	3.61824	7.3895	8.64027	3.8803	7.42798	8.70625	4.4643	3.45024	1.33675	4.44873	8.10254	8.84904	8.85698
1000	0		1.41754	1.29842	7.20089	7.28259	7.52466	7.77573	1.1541	2.02262	1.49116	5.22385	2.59892	2.77132	3.14328	4.30456	8.4283	5.2754	3.99943	7.56573	7.65737	7.84399	8.58743	7.45394	8.69036	7.50495	8.70991		1.38548		3.72407	3.88106	3.87038	1.0898	7.36735	7.43195	3.62404	7.3956	8.64577	3.88244	7.43195	8.70991	4.47316	3.4536	1.33874	4.45086	8.10636	8.84965	8.85957
[truncated: 9 more columns]

## Sheet: Mg
[Metal Ion] (mM)	"-log([Metal Ion])"	1-Methylnicotinamide	3-Hydroxyisobutyrate	3-Hydroxyisovalerate	Indoxyl	Indoxyl	Indoxyl	Indoxyl	3-Methyl-2-Oxovalerate	Acetate	Alanine	Allantoin	Citrate	Citrate	Creatinine	Creatinine	Formate	Glucose	Hippurate	Hippurate	Hippurate	Hippurate	Hippurate	Histidine	Histidine	Imidazole	Imidazole	Isoleucine	Lactate	Leucine	Mannitol	Mannitol	Mannitol	Methyl Succinate	Phenylalanine	Phenylalanine	Piperazine	3-Methyl Histidine	3-Methyl Histidine	1-Methyl Histidine	1-Methyl Histidine	1-Methyl Histidine	Tartrate	Taurine	Threonine	Trigonelline	Trigonelline	Trigonelline	Trigonelline
		3106-60-3	2068-83-9	625-08-1	480-93-3	480-93-3	480-93-3	480-93-3	1460-34-0	64-19-7	56-41-7	97-59-6	77-92-9	77-92-9	60-27-5	60-27-5	64-18-6	50-99-7	495-69-2	495-69-2	495-69-2	495-69-2	495-69-2	71-00-1	71-00-1	288-32-4	288-32-4	73-32-5	79-33-4	61-90-5	69-65-8	69-65-8	69-65-8	498-21-5	63-91-2	63-91-2	110-85-0	368-16-1	368-16-1	332-80-9	332-80-9	332-80-9	87-69-4	107-35-7	72-19-5	535-83-1	535-83-1	535-83-1	535-83-1
0		9.26856	1.3476	1.25994	7.19845	7.26274	7.4932	7.74961	1.09347	1.91113	1.47115	5.38612	2.53461	2.64931	3.03362	4.04677	8.44723	5.22881	3.96109	7.54099	7.62743	7.82551	8.50924	7.0416	7.83208	7.29817	8.21846	1.00046	1.32026	0.956785	3.67643	3.79813	3.8661	1.06217	7.35009	7.41332	3.1503	6.99609	7.65156	3.69643	7.07184	7.90508	4.32441	3.41817	1.32026	4.42918	8.07338	8.8217	8.83376
0.01	5	9.26917	1.3476	1.25994	7.19845	7.26243	7.49305	7.74961	1.09347	1.91113	1.47115	5.38581	2.53461	2.64931	3.03362	4.04646	8.44723	5.22881	3.96109	7.54099	7.62743	7.82566	8.51015	7.04191	7.83116	7.29848	8.21907	1.00046	1.32026	0.956785	3.67643	3.79813	3.86594	1.06217	7.34994	7.41302	3.1503	6.9964	7.65156	3.69673	7.07214	7.90599	4.32441	3.41817	1.32026	4.42918	8.07353	8.82155	8.83361
0.02	4.69897	9.26887	1.3479	1.26024	7.19845	7.26274	7.4932	7.74991	1.09378	1.91144	1.47145	5.38581	2.53497	2.64986	3.03393	4.04677	8.44754	5.22912	3.96124	7.5413	7.62774	7.82597	8.51046	7.04252	7.83116	7.29909	8.22029	1.00046	1.32041	0.957095	3.67672	3.79829	3.86626	1.06248	7.35025	7.41332	3.15091	6.9967	7.65217	3.69704	7.07245	7.90691	4.32472	3.41848	1.32041	4.42948	8.07322	8.82201	8.83407
0.05	4.30103	9.26795	1.3476	1.25994	7.19845	7.26274	7.4932	7.74961	1.09347	1.91113	1.4713	5.38581	2.53521	2.65054	3.03362	4.04677	8.44723	5.22897	3.96109	7.54099	7.62743	7.8249	8.50985	7.04252	7.83238	7.3	8.22121	1.00032	1.32041	0.95694	3.67672	3.79813	3.8661	1.06217	7.35025	7.41332	3.15061	6.9964	7.65217	3.69704	7.07214	7.90752	4.32472	3.41817	1.32041	4.42918	8.07322	8.82216	8.83392
0.1	4	9.26825	1.3479	1.26024	7.19845	7.26274	7.4932	7.74961	1.09363	1.91113	1.4713	5.38612	2.53515	2.65091	3.03393	4.04677	8.44723	5.22897	3.96109	7.54099	7.62743	7.8249	8.50985	7.04374	7.83238	7.3	8.22304	1.00046	1.32041	0.956785	3.67672	3.79829	3.8661	1.06217	7.35025	7.41332	3.15122	6.99701	7.6534	3.69734	7.07276	7.90905	4.32472	3.41817	1.32041	4.42918	8.07353	8.82185	8.83376
0.2	3.69897	9.26795	1.3479	1.26024	7.1986	7.26304	7.4932	7.74991	1.09363	1.91144	1.47145	5.38612	2.53635	2.65398	3.03393	4.04677	8.44754	5.22928	3.96124	7.5413	7.62774	7.82597	8.51046	7.04252	7.83116	7.3	8.2206	1.00062	1.32041	0.95694	3.67672	3.79829	3.86626	1.06248	7.35025	7.41332	3.15091	6.9967	7.65248	3.69704	7.07245	7.90691	4.32502	3.41848	1.32041	4.42948	8.07322	8.82185	8.83407
0.5	3.30103	9.26734	1.3479	1.26024	7.1986	7.26304	7.4935	7.74991	1.09378	1.91144	1.47145	5.38612	2.53838	2.6599	3.03393	4.04677	8.44723	5.22897	3.96109	7.5413	7.62774	7.82505	8.51046	7.04404	7.83238	7.30122	8.22426	1.00062	1.32041	0.95694	3.67672	3.79829	3.86626	1.06232	7.35025	7.41332	3.15122	6.99701	7.6537	3.69765	7.07306	7.90997	4.32533	3.41848	1.32041	4.42948	8.07383	8.82185	8.83376
0.75	3.12494	9.26795	1.3479	1.26024	7.19845	7.26304	7.4932	7.74991	1.09363	1.91144	1.4713	5.38612	2.54006	2.66432	3.03393	4.04677	8.44723	5.22928	3.96109	7.5413	7.62774	7.82505	8.51046	7.04343	7.83269	7.30092	8.22243	1.00062	1.32056	0.95694	3.67672	3.79829	3.86626	1.06232	7.35025	7.41332	3.15091	6.99701	7.65279	3.69734	7.07245	7.90844	4.32533	3.41848	1.32056	4.42948	8.07322	8.82201	8.83407
1	3	9.26856	1.34821	1.26024	7.1986	7.26304	7.4935	7.74991	1.09378	1.91144	1.47145	5.38612	2.54151	2.66807	3.03393	4.04707	8.44754	5.22912	3.96124	7.5413	7.62774	7.82521	8.51076	7.04435	7.83238	7.30184	8.22548	1.00062	1.32056	0.957095	3.67688	3.79845	3.86626	1.06248	7.35025	7.41332	3.15122	6.99731	7.65431	3.69796	7.07306	7.91088	4.32563	3.41848	1.32056	4.42948	8.07383	8.82185	8.83392
2	2.69897	9.26856	1.34821	1.26024	7.19845	7.26335	7.4932	7.74976	1.09378	1.91144	1.4713	5.38612	2.54545	2.68031	3.03393	4.04677	8.44723	5.22897	3.96109	7.54099	7.62774	7.8249	8.51015	7.04527	7.83574	7.30275	8.22762	1.00062	1.32087	0.95694	3.67672	3.79829	3.8661	1.06217	7.35025	7.41332	3.15122	6.99731	7.65462	3.69826	7.07337	7.91271	4.32655	3.41848	1.32087	4.42948	8.07338	8.82185	8.83392
3	2.52288	9.26764	1.34852	1.26024	7.19845	7.26274	7.4932	7.74991	1.09394	1.91144	1.4713	5.38612	2.5481	2.68713	3.03393	4.04707	8.44723	5.22897	3.96109	7.54099	7.62774	7.8249	8.51107	7.04679	7.83727	7.30397	8.23129	1.00046	1.32102	0.95694	3.67672	3.79829	3.8661	1.06217	7.35025	7.41332	3.15183	6.99792	7.65584	3.69887	7.07367	7.91607	4.32747	3.41878	1.32056	4.42948	8.07353	8.82201	8.83407
4	2.39794	9.26764	1.34913	1.26024	7.19845	7.26243	7.4935	7.74991	1.09408	1.91144	1.47145	5.38642	2.54973	2.69192	3.03393	4.04707	8.44723	5.22912	3.96124	7.5413	7.62774	7.82505	8.51168	7.04832	7.8391	7.30581	8.23587	1.00077	1.32133	0.957095	3.67672	3.79829	3.86626	1.06232	7.35025	7.41332	3.15244	6.99853	7.65676	3.69979	7.07459	7.92004	4.32869	3.41878	1.32072	4.42948	8.07368	8.82216	8.83407
5	2.30103	9.26764	1.34943	1.26055	7.19874	7.26304	7.4935	7.75022	1.09439	1.91144	1.47161	5.38642	2.55123	2.69561	3.03424	4.04738	8.44723	5.22912	3.96139	7.5413	7.62804	7.82521	8.51168	7.05015	7.84063	7.30764	8.23984	1.00093	1.32102	0.957095	3.67672	3.79845	3.8664	1.06248	7.3504	7.41332	3.15305	6.99914	7.65828	3.7004	7.0752	7.92279	4.3296	3.41909	1.32056	4.42979	8.07368	8.82216	8.83407
6	2.22185	9.26764	1.34943	1.26024	7.19845	7.26304	7.49334	7.75022	1.09424	1.91144	1.47145	5.38612	2.55201	2.69819	3.03424	4.04738	8.44723	5.22882	3.96124	7.5413	7.62774	7.8249	8.51199	7.05199	7.84307	7.30917	8.24412	1.00077	1.32194	0.957095	3.67672	3.79829	3.86626	1.06232	7.35025	7.41332	3.15336	7.00098	7.66042	3.70132	7.07581	7.92646	4.33083	3.41909	1.32056	4.42948	8.07353	8.82185	8.83407
7	2.1549	9.26856	1.34974	1.26024	7.19845	7.26274	7.4935	7.75022	1.09439	1.91144	1.47145	5.38642	2.55248	2.70016	3.03393	4.04738	8.44693	5.22882	3.96109	7.5413	7.62774	7.8249	8.5126	7.05382	7.84491	7.311	8.249	1.00046	1.3224	0.95694	3.67658	3.79829	3.8661	1.06217	7.35025	7.41332	3.15397	7.00128	7.66348	3.70193	7.07642	7.93073	4.33174	3.41939	1.32041	4.42948	8.07383	8.82216	8.83392
8	2.09691	9.26764	1.35035	1.26055	7.19845	7.26274	7.4935	7.75022	1.09469	1.91175	1.47161	5.38642	2.55371	2.70168	3.03424	4.04738	8.44723	5.22897	3.96139	7.5413	7.62804	7.8249	8.51229	7.05535	7.84643	7.31161	8.25236	1.00062	1.32285	0.957095	3.67672	3.79845	3.86626	1.06232	7.35025	7.41332	3.15427	7.00159	7.66378	3.70284	7.07703	7.93379	4.33296	3.4197	1.32056	4.42948	8.07368	8.82216	8.83407
9	2.04576	9.26764	1.35035	1.26024	7.19845	7.26274	7.49335	7.75022	1.09455	1.91144	1.47145	5.38642	2.55387	2.70305	3.03424	4.04738	8.44693	5.22882	3.96109	7.5413	7.62774	7.8249	8.51321	7.05718	7.84735	7.31344	8.25664	1.00046	1.32285	0.956785	3.67658	3.79829	3.8661	1.06217	7.35025	7.41332	3.15458	7.00159	7.66439	3.70345	7.07795	7.93745	4.33388	3.4197	1.32041	4.42948	8.07368	8.82201	8.83407
10	2	9.26795	1.35065	1.26024	7.19829	7.26274	7.4935	7.75022	1.09469	1.91144	1.47145	5.38612	2.55435	2.70409	3.03424	4.04738	8.44693	5.22912	3.96109	7.5413	7.62774	7.8249	8.51321	7.05932	7.84979	7.31527	8.26183	1.00046	1.32316	0.957095	3.67658	3.79829	3.8661	1.06217	7.35025	7.41332	3.15549	7.00189	7.6647	3.70437	7.07856	7.94204	4.3351	3.4197	1.32041	4.42948	8.07368	8.82216	8.83392
12	1.92082	9.26764	1.35188	1.26055	7.1986	7.26274	7.49381	7.75068	1.0953	1.91205	1.47176	5.38673	2.55526	2.70624	3.03454	4.04799	8.44693	5.22943	3.96139	7.54161	7.62804	7.82521	8.51382	7.06268	7.85315	7.31863	8.26977	1.00062	1.32408	0.957095	3.67688	3.7986	3.8664	1.06248	7.35055	7.41363	3.15641	7.0022	7.665	3.7062	7.08009	7.94906	4.33785	3.42031	1.32072	4.42979	8.07444	8.82262	8.83437
16	1.79588	9.26764	1.3531	1.26085	7.1986	7.26304	7.49381	7.75083	1.09577	1.91205	1.47191	5.38673	2.55641	2.70845	3.03454	4.04829	8.44693	5.22973	3.96155	7.54161	7.62835	7.82521	8.51443	7.07031	7.86079	7.32566	8.28627	1.00093	1.3253	0.957095	3.67688	3.7986	3.86655	1.06248	7.35055	7.41363	3.15855	7.00556	7.67508	3.70956	7.08314	7.96464	4.34213	3.42092	1.32102	4.43009	8.07429	8.82231	8.83422
18	1.74473	9.26764	1.35371	1.26055	7.19829	7.26274	7.49381	7.75068	1.09591	1.91205	1.47161	5.38673	2.5566	2.70887	3.03454	4.04829	8.44662	5.22958	3.96124	7.5413	7.62804	7.8249	8.51504	7.07276	7.86262	7.32749	8.29207	1.00046	1.3256	0.95694	3.67658	3.79845	3.8664	1.06217	7.35025	7.41332	3.15916	7.00617	7.67691	3.71048	7.08375	7.96983	4.34396	3.42092	1.32072	4.42979	8.07399	8.82231	8.83407
21	1.67778	9.26856	1.35493	1.26116	7.1986	7.26335	7.49411	7.75114	1.09653	1.91236	1.47206	5.38734	2.55733	2.70998	3.03485	4.0486	8.44693	5.23004	3.9617	7.54161	7.62866	7.82521	8.51657	7.07856	7.86873	7.33116	8.30337	1.00093	1.32683	0.957245	3.67688	3.79875	3.86671	1.06248	7.35055	7.41363	3.16099	7.00831	7.68302	3.71323	7.0865	7.98113	4.34732	3.42153	1.32102	4.43009	8.07475	8.82277	8.83437
24	1.61979	9.26825	1.35554	1.26116	7.19829	7.26304	7.49411	7.75114	1.09668	1.91236	1.47191	5.38704	2.55763	2.71059	3.03485	4.04891	8.44662	5.22973	3.96155	7.54161	7.62835	7.82505	8.51626	7.08742	7.87545	7.33788	8.31895	1.00093	1.32744	0.957095	3.67688	3.79875	3.86655	1.06232	7.35055	7.41363	3.16344	7.01106	7.68761	3.71628	7.08742	7.99702	4.35007	3.42184	1.32102	4.43009	8.07475	8.82292	8.83453
28	1.55284	9.26795	1.35707	1.26116	7.19829	7.26304	7.49411	7.75129	1.09729	1.91266	1.47206	5.38734	2.55817	2.71157	3.03515	4.04921	8.44632	5.22973	3.9617	7.54191	7.62866	7.82505	8.51657	7.09078	7.88064	7.34154	8.32811	1.00062	1.32866	0.957095	3.67688	3.79875	3.86655	1.06217	7.35055	7.41363	3.16466	7.01258	7.6928	3.71842	7.09078	8.00679	4.35404	3.42214	1.32117	4.43009	8.07475	8.82292	8.83437
32	1.49485	9.26825	1.35829	1.26116	7.19844	7.26304	7.49427	7.75144	1.0979	1.91266	1.47206	5.38765	2.55878	2.71218	3.03515	4.04952	8.44601	5.22973	3.9617	7.54191	7.62866	7.82505	8.51809	7.09597	7.88858	7.34735	8.34186	1.00077	1.32957	0.957095	3.67688	3.79875	3.86671	1.06217	7.35131	7.41363	3.1671	7.01564	7.69921	3.72178	7.09597	8.02145	4.3574	3.42245	1.32133	4.4304	8.07506	8.82323	8.83453
36	1.4437	9.26887	1.35951	1.26146	7.19844	7.26335	7.49472	7.75175	1.09851	1.91327	1.47237	5.38765	2.55933	2.71286	3.03576	4.05013	8.44601	5.23004	3.96185	7.54222	7.62896	7.82521	8.51901	7.10574	7.89744	7.35193	8.35682	1.00093	1.33095	0.957095	3.67719	3.7989	3.86687	1.06248	7.35116	7.41393	3.16985	7.01839	7.70715	3.72575	7.09811	8.03794	4.36106	3.42306	1.32149	4.4307	8.07521	8.82368	8.83499
42	1.37675	9.27009	1.36134	1.26177	7.19783	7.26335	7.49472	7.7519	1.09943	1.91327	1.47252	5.38795	2.55995	2.71347	3.03576	4.05074	8.44601	5.23004	3.96216	7.54222	7.62927	7.82521	8.52115	7.1143	7.90661	7.35804	8.37271	1.00093	1.33248	0.957095	3.67733	3.79906	3.86701	1.06248	7.35101	7.41393	3.17321	7.02236	7.71601	3.7288	7.10208	8.05688	4.36595	3.42337	1.32149	4.4307	8.07536	8.82384	8.83499
48	1.31876	9.26978	1.36348	1.26208	7.19875	7.26396	7.49517	7.75221	1.10034	1.91388	1.47267	5.38856	2.56062	2.71432	3.03637	4.05135	8.44571	5.23034	3.96246	7.54252	7.62957	7.82536	8.51993	7.12376	7.9176	7.36506	8.38859	1.00093	1.3337	0.9574	3.67749	3.79921	3.86716	1.06248	7.35116	7.41424	3.17657	7.02602	7.72609	3.73369	7.10666	8.07643	4.37053	3.42398	1.3221	4.43101	8.07582	8.8243	8.8353
55	1.25964	9.26887	1.36501	1.26238	7.19768	7.26396	7.49517	7.75205	1.10095	1.91388	1.47267	5.38826	2.56117	2.71469	3.03637	4.05196	8.4454	5.2305	3.96231	7.54252	7.62957	7.82521	8.52115	7.13354	7.92921	7.37056	8.40447	1.00107	1.33508	0.957095	3.67749	3.79921	3.86716	1.06248	7.35086	7.41424	3.18054	7.0303	7.73678	3.73797	7.11094	8.09659	4.37481	3.42428	1.3221	4.43132	8.07628	8.82461	8.8353
63	1.20066	9.26978	1.36745	1.26269	7.1986	7.26396	7.49564	7.75251	1.10217	1.91449	1.47314	5.38856	2.56214	2.71554	3.03698	4.05288	8.44509	5.23065	3.96277	7.54283	7.63018	7.82552	8.52237	7.14453	7.94265	7.37789	8.42127	1.00138	1.33722	0.957705	3.6778	3.79951	3.86748	1.06248	7.35116	7.41424	3.18512	7.03519	7.74869	3.74285	7.11674	8.11919	4.3797	3.42489	1.32255	4.43162	8.07658	8.82522	8.8356
72	1.14267	9.27009	1.36959	1.26299	7.19845	7.26396	7.49594	7.75282	1.10309	1.91511	1.47328	5.38856	2.56276	2.71615	3.0376	4.05379	8.44479	5.23095	3.96307	7.54313	7.63049	7.82552	8.52604	7.16133	7.96464	7.38705	8.44479	1.00168	1.33905	0.95786	3.67794	3.79967	3.86762	1.06262	7.35116	7.41454	3.19306	7.04343	7.76977	3.75049	7.12529	8.15432	4.38397	3.4255	1.32286	4.43193	8.07673	8.82644	8.83545
83	1.08092	9.27039	1.37203	1.26299	7.19845	7.26427	7.4964	7.75282	1.10417	1.91541	1.47328	5.38948	2.56343	2.71671	3.0379	4.05471	8.44418	5.23111	3.96307	7.54313	7.63079	7.82552	8.53062	7.16836	7.9735	7.39133	8.45579	1.00138	1.34133	0.9574	3.67794	3.79982	3.86762	1.06248	7.35131	7.41454	3.19642	7.0471	7.77893	3.75355	7.12926	8.16867	4.38978	3.42581	1.32286	4.43223	8.07765	8.82705	8.83545
95	1.02228	9.271	1.37448	1.2636	7.19845	7.26427	7.49671	7.75297	1.10523	1.91572	1.47359	5.38948	2.56422	2.71713	3.03851	4.05562	8.44387	5.23142	3.96323	7.54344	7.6311	7.82552	8.53276	7.18058	7.98968	7.39744	8.47075	1.00168	1.34333	0.957245	3.67826	3.79982	3.86762	1.06248	7.35131	7.41485	3.20253	7.05351	7.79481	3.75874	7.13598	8.1925	4.39436	3.42642	1.32316	4.43254	8.07795	8.82735	8.83575
110	0.958607	9.27253	1.37753	1.26391	7.19875	7.26457	7.49747	7.75328	1.10676	1.91663	1.47389	5.3907	2.56544	2.71805	3.03943	4.05715	8.44357	5.23187	3.96368	7.54405	7.63171	7.82582	8.53459	7.19463	8.01168	7.40385	8.48908	1.00168	1.34607	0.957555	3.67856	3.80028	3.86809	1.06248	7.35177	7.41515	3.21139	7.06176		3.76607	7.14484	8.22335	4.39955	3.42703	1.32347	4.43315	8.07857	8.82857	8.83606
126	0.899629	9.27161	1.3815	1.26482	7.19875	7.26518	7.49838	7.75389	1.10889	1.91755	1.4742	5.39009	2.56704	2.7192	3.04034	4.0596	8.44235	5.23233	3.964	7.54466	7.63263	7.82582	8.53673	7.21478	8.04253	7.41302	8.51199	1.00184	1.34958	0.957555	3.67887	3.80058	3.86823	1.06248	7.35193	7.41607	3.22422	7.06695	7.84857	3.77462	7.15736	8.26397	4.40719	3.42795	1.32408	4.43376	8.07949	8.83224	8.83636
145	0.838632	9.27253	1.38303	1.26513	7.19875	7.26518	7.49869	7.75389	1.10966	1.91785	1.47466	5.3907	2.56759	2.71956	3.04096	4.06051	8.44235	5.23278	3.9643	7.54496	7.63293	7.82597	8.53825	7.2212	8.05291	7.41576	8.51901	1.00184	1.35096	0.957705	3.67917	3.80089	3.86855	1.06248	7.35223	7.41607	3.22911	7.07886	7.85896	3.77768	7.16194	8.2768	4.40932	3.42856	1.32438	4.43437	8.08086	8.83255	8.83667
166	0.779892	9.27192	1.38608	1.26605	7.1989	7.26579	7.4996	7.7545	1.11164	1.91877	1.47527	5.39192	2.56919	2.72072	3.04218	4.06265	8.44204	5.23355	3.96491	7.54558	7.63385	7.82643		7.23586	8.07826	7.42218	8.53459	1.0023	1.3537	0.958165	3.67978	3.8015	3.86916	1.06278	7.35254	7.41683	3.24102	7.09017	7.88614	3.7847	7.17202	8.30673	4.41452	3.42947	1.32499	4.43498	8.08147	8.83316	8.83728
191	0.718967	9.27253	1.38944	1.26666	7.19906	7.2661	7.50083	7.75495	1.11332	1.91969	1.47573	5.39192	2.57066	2.72139	3.04309	4.06509	8.44112	5.23401	3.96552	7.54619	7.63476	7.82674	8.53612	7.25113	8.10636	7.4289	8.55017	1.0023	1.35645	0.95801	3.68039	3.80196	3.86946	1.06278	7.35285	7.41668	3.25446	7.10177	7.91668	3.79173	7.18394	8.33758	4.41971	3.43008	1.32561	4.4359	8.08239	8.83438	8.83758
219	0.659556	9.27375	1.39189	1.26727	7.19738		7.50174	7.75541	1.11516	1.9206	1.47635	5.39131	2.57194	2.72224	3.04431	4.06723	8.44082	5.23477	3.96583	7.5468	7.63538	7.82704	8.54467	7.26152	8.12469	7.43256	8.55963	1.00291	1.3589	0.958165	3.68085	3.80272	3.86992	1.06278	7.3533	7.41729	3.27034	7.11155	7.93776	3.796	7.19218	8.35835	4.42398	3.431	1.32622	4.43651	8.08376	8.83468	8.83789
251	0.600326	9.27222	1.39464	1.26788	7.19875	7.26763	7.50251	7.75587	1.11653	1.92121	1.4768	5.39284	2.57348	2.72315	3.04523	4.06968	8.4399	5.23553	3.96613	7.54741	7.63599	7.82704	8.54497	7.27435	8.15218	7.43745	8.57155	1.00307	1.36135	0.95801	3.68131	3.80273	3.87007	1.06262	7.35346	7.4176	3.27828	7.12285	7.96678	3.80211	7.20257	8.38462	4.42857	3.43161	1.32652	4.43712	8.08483	8.83529	8.8385
288	0.540608	9.27284	1.398	1.2688	7.19738	7.26793	7.50419	7.75648	1.11882	1.92244	1.47757	5.39376	2.57532	2.72406	3.04706	4.07303	8.43929	5.23646	3.96705	7.54832	7.63721	7.82765	8.54772	7.28962	8.18364	7.44356	8.58499	1.00291	1.3644	0.958015	3.68222	3.80348	3.87068	1.06278	7.35315	7.41821	3.29569	7.13873	8.00526	3.80944	7.21601	8.41425	4.43376	3.43283	1.32744	4.43804	8.0859	8.83804	8.83697
331	0.480172	9.27222	1.40136	1.27002	7.19707	7.26854	7.50556	7.75725	1.12096	1.92366	1.47848	5.39437	2.57746	2.72528	3.0489	4.0767	8.43838	5.23768	3.96766	7.54955	7.63843	7.82826	8.54925	7.30367	8.21418	7.44845	8.59629	1.00337	1.3673	0.958015	3.68315	3.8044	3.87145	1.06293	7.35376	7.41882	3.31249	7.15217	8.04191	3.81524	7.22853	8.43838	4.43895	3.43406	1.3282	4.43895	8.08773	8.83926	8.8382
380	0.420216	9.27222	1.40441	1.27093	7.19707	7.26976	7.50725	7.75816	1.1234	1.92488	1.47924	5.39498	2.57985	2.72655	3.05073	4.08037	8.43746	5.23905	3.96857	7.55046	7.63965	7.82872	8.55047	7.31619	8.24412	7.45333	8.60698	1.00382	1.37004	0.958625	3.68405	3.80501	3.87206	1.06309	7.35437	7.41973	3.33051	7.16683	8.07765	3.82135	7.24197	8.46434	4.44414	3.43528	1.32896	4.44048	8.08941	8.84049	8.83881
437	0.359519	9.27222	1.40777	1.27246	7.19707	7.27068	7.50908	7.75908	1.12569	1.92671	1.48032	5.39925	2.5823	2.72807	3.05287	4.08525	8.43654	5.24043	3.96949	7.55168	7.64118	7.82949	8.55169	7.32994	8.27833	7.45853	8.61797	1.00429	1.37341	0.95862	3.68543	3.80624	3.87297	1.06323	7.35498	7.42035	3.35189	7.18668	8.12194	3.82777	7.25694	8.49091	4.45025	3.43711	1.33019	4.4417	8.09109	8.8414	8.83972
501	0.300162	9.27436	1.41082	1.27368	7.19753		7.51121	7.75999	1.12616	1.92793	1.48138	5.40109	2.58538	2.72927	3.05531	4.09044	8.43532	5.24226	3.9704	7.55291	7.64271	7.8301	8.55475	7.34337	8.31253	7.46311	8.62775	1.00443	1.37631	0.95893	3.6865	3.8073	3.87373	1.06309	7.35635	7.42126	3.37266	7.20196	8.16562	3.83357	7.27129	8.51443	4.45636	3.43833	1.3311	4.44262	8.09308	8.84262	8.84094
575	0.240332	9.27345	1.41449	1.27552	7.19677	7.27343	7.51366	7.76152	1.13119	1.93007	1.48276	5.40689	2.58875	2.73109	3.05806	4.09655	8.4344	5.24439	3.97163	7.55474	7.64484	7.83132	8.55963	7.3562	8.34735	7.46952	8.63752	1.0052	1.37967	0.959385	3.68803	3.80883	3.87511	1.05774	7.35971	7.42309	3.39465	7.2212	8.21052	3.83937	7.28656	8.53764	4.46308	3.44047	1.33263	4.44445	8.09536	8.84446	8.84278
661	0.179799	9.27406	1.41816	1.27735	7.19707	7.27526	7.51626	7.76274	1.13455	1.93221	1.48413	5.4075	2.59274	2.7329	3.06111	4.10358	8.43318	5.24653	3.97316	7.55657	7.64698	7.83132		7.36781	8.3834	7.47471	8.64699	1.00551	1.38318	0.959385	3.69001	3.81035	3.87634	1.0637	7.3588	7.42462	3.41848	7.24166	8.25756	3.84487	7.30214	8.55933	4.47072	3.44261	1.33401	4.44598	8.0975	8.84537	8.844
759	0.119758	9.27558	1.42182	1.27918	7.19845	7.27679	7.51915	7.76427	1.1376	1.93465	1.48596	5.40964	2.5971	2.73526	3.06478	4.11183	8.43166	5.24928	3.97469	7.5584	7.64912	7.83345	8.55841	7.38125	8.42188	7.47838	8.65646	1.00612	1.38685	0.959535	3.69184	3.81234	3.87786	1.06431	7.36002	7.42615	3.44475	7.26213	8.30948	3.85098	7.31925	8.58163	4.47896	3.44475	1.33569	4.4475	8.09965	8.84721	8.84583
871	0.0599818	9.2762	1.42549	1.28162	7.19951	7.27893	7.52266	7.7661	1.14142	1.9374	1.48765	5.41025	2.60226	2.73774	3.06875	4.12129	8.43013	5.25218	3.97652	7.56085	7.65156	7.83483	8.56422	7.39347	8.45915	7.48388	8.66532	1.00749	1.39051	0.95969	3.69429	3.81448	3.87939	1.06461	7.36155	7.42768	3.46979	7.28381	8.35896	3.85617	7.33666	8.60148	4.48813	3.44719	1.33737	4.44934	8.10285	8.84873	8.84736
1000	0	9.27742	1.42946	1.28437	7.19951	7.28076	7.52557	7.76794	1.1457	1.94046	1.48963	5.41208	2.60841	2.74045	3.07333	4.13229	8.42799	5.25585	3.9785	7.56299	7.65431	7.8362	8.56513	7.40538	8.49549	7.49029	8.67387	1.00841	1.39464	0.95969	3.69688	3.81692	3.88122	1.06522	7.36292	7.42951	3.49545	7.29481	8.40814	3.86106	7.35162	8.6195	4.49882	3.45024	1.33935	4.45086	8.10544	8.85026	8.84858
[truncated: 9 more columns]

## Sheet: Na
[Metal Ion] (mM)	"-log([Metal Ion])"	1-Methylnicotinamide	3-Hydroxyisobutyrate	3-Hydroxyisovalerate	Indoxyl	Indoxyl	Indoxyl	Indoxyl	3-Methyl-2-Oxovalerate	Acetate	Alanine	Allantoin	Citrate	Citrate	Creatinine	Creatinine	Formate	Glucose	Hippurate	Hippurate	Hippurate	Hippurate	Hippurate	Histidine	Histidine	Imidazole	Imidazole	Isoleucine	Lactate	Leucine	Mannitol	Mannitol	Mannitol	Methyl Succinate	Phenylalanine	Phenylalanine	Piperazine	3-Methyl Histidine	3-Methyl Histidine	1-Methyl Histidine	1-Methyl Histidine	1-Methyl Histidine	Tartrate	Taurine	Threonine	Trigonelline	Trigonelline	Trigonelline	Trigonelline
		3106-60-3	2068-83-9	625-08-1	480-93-3	480-93-3	480-93-3	480-93-3	1460-34-0	64-19-7	56-41-7	97-59-6	77-92-9	77-92-9	60-27-5	60-27-5	64-18-6	50-99-7	495-69-2	495-69-2	495-69-2	495-69-2	495-69-2	71-00-1	71-00-1	288-32-4	288-32-4	73-32-5	79-33-4	61-90-5	69-65-8	69-65-8	69-65-8	498-21-5	63-91-2	63-91-2	110-85-0	368-16-1	368-16-1	332-80-9	332-80-9	332-80-9	87-69-4	107-35-7	72-19-5	535-83-1	535-83-1	535-83-1	535-83-1
0		9.26764	1.3479	1.26024	7.19874	7.26274	7.49335	7.74991	1.09378	1.91144	1.47145	5.38612	2.53497	2.64956	3.03393	4.04707	8.44754	5.22928	3.96124	7.5413	7.62774	7.82521	8.51046	7.04618	7.83697	7.30275	8.22976	1.00077	1.32072	0.957095	3.67688	3.79845	3.86626	1.06248	7.35025	7.41332	3.15214	6.99762	7.65553	3.69857	7.07367	7.91485	4.32502	3.41878	1.32072	4.42948	8.07353	8.82201	8.83392
0.01	5	9.26734	1.3479	1.26024	7.1986	7.26274	7.4932	7.74991	1.09378	1.91144	1.47145	5.38612	2.53497	2.64956	3.03393	4.04707	8.44754	5.22928	3.96139	7.5413	7.62774	7.82521	8.51046	7.04649	7.83697	7.30275	8.22976	1.00077	1.32072	0.95694	3.67688	3.79845	3.86626	1.06248	7.35025	7.41332	3.15214	6.99792	7.65553	3.69887	7.07367	7.91485	4.32502	3.41878	1.32072	4.42948	8.07338	8.82201	8.83407
0.02	4.69897	9.26825	1.3476	1.25994	7.19829	7.26243	7.4932	7.74976	1.09347	1.91113	1.4713	5.38581	2.53461	2.64931	3.03362	4.04677	8.44723	5.22897	3.96109	7.54099	7.62743	7.8249	8.51076	7.0474	7.83849	7.30428	8.23251	1.00032	1.32041	0.956785	3.67672	3.79813	3.8661	1.06217	7.35025	7.41332	3.15244	6.99823	7.65645	3.69887	7.07398	7.9173	4.32472	3.41848	1.32041	4.42918	8.07383	8.8217	8.83376
0.05	4.30103	9.26734	1.3476	1.25994	7.19845	7.26274	7.49289	7.74991	1.09347	1.91113	1.4713	5.38581	2.53461	2.64931	3.03362	4.04677	8.44723	5.22881	3.96109	7.54099	7.62743	7.8249	8.51076	7.0471	7.83819	7.30428	8.23251	1.00032	1.32041	0.956635	3.67658	3.79813	3.8661	1.06217	7.35025	7.41332	3.15244	6.99792	7.65614	3.69887	7.07398	7.9173	4.32472	3.41848	1.32041	4.42918	8.07353	8.8217	8.83391
0.1	4	9.26795	1.3479	1.26024	7.1986	7.26274	7.49335	7.74991	1.09378	1.91144	1.47145	5.38642	2.53497	2.64956	3.03393	4.04677	8.44754	5.22912	3.96124	7.5413	7.62774	7.82521	8.51046	7.04649	7.83727	7.30306	8.23037	1.00077	1.32072	0.957095	3.67688	3.79845	3.86626	1.06248	7.35025	7.41332	3.15244	6.99792	7.65584	3.69887	7.07367	7.91516	4.32502	3.41878	1.32072	4.42948	8.07368	8.82201	8.83392
0.2	3.69897	9.26825	1.3479	1.26024	7.19845	7.26274	7.4932	7.74991	1.09378	1.91144	1.47145	5.38612	2.53497	2.64956	3.03393	4.04677	8.44754	5.22928	3.96124	7.5413	7.62774	7.82521	8.51107	7.04649	7.83727	7.30306	8.23037	1.00093	1.32072	0.957095	3.67688	3.79845	3.86626	1.06248	7.35025	7.41332	3.15244	6.99823	7.65584	3.69887	7.07398	7.91546	4.32502	3.41878	1.32072	4.42948	8.07353	8.82185	8.83392
0.5	3.30103	9.26795	1.3479	1.26024	7.19874	7.26304	7.4935	7.75022	1.09378	1.91144	1.47161	5.38612	2.53497	2.64986	3.03393	4.04707	8.44754	5.22928	3.96139	7.5413	7.62774	7.82521	8.51076	7.04802	7.8391	7.30489	8.23373	1.00077	1.32072	0.957095	3.67688	3.79845	3.8664	1.06248	7.35055	7.41363	3.15275	6.99823	7.65676	3.69948	7.07459	7.91913	4.32502	3.41878	1.32072	4.42948	8.07384	8.82201	8.83407
0.75	3.12494	9.26825	1.3476	1.25994	7.19845	7.26274	7.49304	7.74991	1.09347	1.91113	1.4713	5.38581	2.53461	2.64931	3.03362	4.04677	8.44723	5.22882	3.96109	7.54099	7.62743	7.8249	8.51168	7.0471	7.83788	7.30336	8.2322	1.00062	1.32041	0.956785	3.67672	3.79813	3.8661	1.06217	7.35009	7.41332	3.15244	6.99792	7.65676	3.69887	7.07398	7.91699	4.32472	3.41848	1.32041	4.42918	8.07368	8.82155	8.83376
1	3	9.26856	1.3476	1.25994	7.19845	7.26274	7.4932	7.74991	1.09347	1.91113	1.4713	5.38612	2.53467	2.64956	3.03393	4.04677	8.44723	5.22897	3.96109	7.54099	7.62774	7.8249	8.51138	7.04771	7.83849	7.30397	8.23343	1.00046	1.32041	0.956785	3.67672	3.79829	3.8661	1.06217	7.35025	7.41332	3.15244	6.99853	7.65676	3.69918	7.07428	7.91821	4.32472	3.41848	1.32041	4.42918	8.07399	8.82185	8.83392
2	2.69897	9.26734	1.3476	1.25994	7.19845	7.26274	7.49304	7.74991	1.09347	1.91113	1.4713	5.38581	2.53461	2.64962	3.03393	4.04677	8.44723	5.22897	3.96109	7.54099	7.62774	7.8249	8.51107	7.04771	7.83819	7.30397	8.23312	1.00046	1.32041	0.95694	3.67672	3.79813	3.8661	1.06217	7.35025	7.41332	3.15244	6.99823	7.65614	3.69918	7.07428	7.91821	4.32472	3.41848	1.32041	4.42918	8.07368	8.8217	8.83376
3	2.52288	9.26825	1.3476	1.25994	7.19845	7.26274	7.4932	7.74991	1.09363	1.91113	1.4713	5.38581	2.53461	2.64962	3.03393	4.04677	8.44723	5.22897	3.96109	7.54099	7.62774	7.8249	8.51107	7.04832	7.83941	7.30489	8.23495	1.00046	1.32041	0.95694	3.67672	3.79829	3.8661	1.06217	7.35025	7.41332	3.15275	6.99823	7.65706	3.69948	7.07459	7.91943	4.32472	3.41878	1.32041	4.42948	8.07338	8.82185	8.83376
4	2.39794	9.26856	1.3476	1.25994	7.19829	7.26274	7.49304	7.74976	1.09347	1.91113	1.4713	5.38612	2.53435	2.64957	3.03393	4.04677	8.44723	5.22897	3.96109	7.54099	7.62743	7.8249	8.51107	7.04802	7.8388	7.30458	8.23465	1.00032	1.32041	0.956785	3.67672	3.79813	3.8661	1.06217	7.35009	7.41332	3.15275	6.99823	7.65676	3.69948	7.07428	7.91943	4.32472	3.41848	1.32041	4.42918	8.07368	8.82185	8.83376
5	2.30103	9.26795	1.3479	1.26024	7.19845	7.26274	7.4935	7.74991	1.09378	1.91144	1.47145	5.38612	2.53466	2.64987	3.03393	4.04707	8.44723	5.22897	3.96109	7.5413	7.62774	7.8249	8.51138	7.05046	7.84246	7.30764	8.24076	1.00077	1.32072	0.956785	3.67672	3.79845	3.86626	1.06232	7.35025	7.41332	3.15366	6.99914		3.7007	7.0755	7.92371	4.32502	3.41909	1.32072	4.42948	8.07368	8.82201	8.83392
6	2.22185	9.26795	1.3479	1.26024	7.19845	7.26274	7.4932	7.74991	1.09363	1.91144	1.4713	5.38612	2.53429	2.64963	3.03393	4.04677	8.44723	5.22928	3.96109	7.54099	7.62774	7.8249	8.51107	7.04802	7.83849	7.3052	8.23404	1.00032	1.32057	0.95694	3.67672	3.79829	3.8661	1.06217	7.35025	7.41332	3.15275	6.99853	7.65706	3.69948	7.07428	7.91882	4.32502	3.41878	1.32057	4.42948	8.07323	8.82216	8.83392
7	2.1549	9.26948	1.3479	1.26024	7.19845	7.26274	7.49335	7.74991	1.09378	1.91144	1.47145	5.38612	2.53429	2.64993	3.03393	4.04707	8.44754	5.22928	3.96109	7.5413	7.62774	7.8249	8.51168	7.04832	7.8388	7.30458	8.23465	1.00046	1.32072	0.957095	3.67688	3.79845	3.86626	1.06232	7.35025	7.41332	3.15275	6.99823	7.65737	3.69948	7.07459	7.91943	4.32502	3.41878	1.32072	4.42948	8.07368	8.82216	8.83392
8	2.09691	9.26825	1.3479	1.26024	7.19845	7.26274	7.4935	7.74991	1.09378	1.91144	1.47161	5.38612	2.53429	2.64993	3.03393	4.04707	8.44754	5.22928	3.96109	7.5413	7.62774	7.82505	8.51199	7.04832	7.8388	7.30489	8.23465	1.00062	1.32072	0.957095	3.67688	3.79845	3.86626	1.06232	7.35025	7.41332	3.15275	6.99853	7.65706	3.69948	7.07459	7.91943	4.32502	3.41878	1.32072	4.42948	8.07368	8.82185	8.83391
9	2.04576	9.26764	1.3479	1.26024	7.19874	7.26304	7.4935	7.75022	1.09378	1.91144	1.47161	5.38642	2.53423	2.64999	3.03424	4.04707	8.44754	5.22928	3.96124	7.5413	7.62804	7.82521	8.51199	7.04954	7.84063	7.30611	8.2374	1.00077	1.32072	0.957095	3.67704	3.7986	3.8664	1.06248	7.35055	7.41363	3.15336	6.99884	7.65859	3.70009	7.0752	7.92096	4.32502	3.41909	1.32072	4.42979	8.07368	8.82231	8.83422
10	2	9.26764	1.3479	1.25994	7.19845	7.26274	7.4935	7.74991	1.09363	1.91113	1.4713	5.38612	2.53398	2.64994	3.03393	4.04707	8.44723	5.22912	3.96109	7.54099	7.62774	7.8249	8.51199	7.04954	7.84063	7.30642	8.23862	1.00046	1.32041	0.95694	3.67672	3.79829	3.8661	1.06217	7.35025	7.41332	3.15336	7.00067	7.65859	3.70009	7.07489	7.92127	4.32502	3.41878	1.32041	4.42948	8.07353	8.82201	8.83376
12	1.92082	9.26764	1.3479	1.25994	7.19845	7.26304	7.49335	7.74991	1.09363	1.91113	1.4713	5.38612	2.53398	2.64994	3.03393	4.04707	8.44723	5.22912	3.96109	7.5413	7.62774	7.8249	8.51138	7.04985	7.84124	7.30672	8.23892	1.00046	1.32057	0.956785	3.67672	3.79829	3.8661	1.06217	7.35025	7.41332	3.15336	6.99976	7.65828	3.70009	7.0752	7.92157	4.32502	3.41878	1.32057	4.42948	8.07414	8.8217	8.83376
14	1.85387	9.26703	1.3479	1.26024	7.19845	7.26274	7.4935	7.74991	1.09378	1.91144	1.47145	5.38612	2.53367	2.64994	3.03393	4.04707	8.44723	5.22912	3.96109	7.5413	7.62774	7.8249	8.51168	7.04954	7.84002	7.30581	8.2377	1.00062	1.32057	0.956785	3.67672	3.79829	3.8661	1.06217	7.35025	7.41332	3.15305	6.99884	7.65859	3.70009	7.0752	7.92096	4.32502	3.41878	1.32057	4.42948	8.07384	8.82216	8.83376
16	1.79588	9.26764	1.3479	1.26024	7.1986	7.26304	7.49381	7.75022	1.09394	1.91144	1.47161	5.38673	2.53367	2.65025	3.03424	4.04738	8.44754	5.22942	3.96124	7.54161	7.62804	7.82521	8.5126	7.05046	7.84246	7.30825	8.24015	1.00062	1.32072	0.957095	3.67704	3.7986	3.8664	1.06232	7.35055	7.41363	3.15366	7.00098	7.6595	3.7007	7.07581	7.92371	4.32533	3.41909	1.32072	4.42979	8.07384	8.82247	8.83422
18	1.74473	9.26887	1.3479	1.26024	7.19874	7.26335	7.49381	7.75022	1.09394	1.91144	1.47176	5.38642	2.53336	2.65026	3.03424	4.04738	8.44754	5.22943	3.96109	7.54161	7.62804	7.82521	8.51229	7.05137	7.84307	7.30764	8.24198	1.00062	1.32087	0.95725	3.67704	3.7986	3.8664	1.06232	7.35055	7.41363	3.15397	7.00098	7.66042	3.70101	7.07612	7.92524	4.32533	3.41939	1.32087	4.42979	8.07368	8.82231	8.83422
21	1.67778	9.26795	1.3479	1.25994	7.19845	7.26274	7.4935	7.74991	1.09363	1.91144	1.47145	5.38612	2.53299	2.65001	3.03424	4.04707	8.44723	5.22928	3.96094	7.5413	7.62774	7.8249	8.51229	7.05137	7.84307	7.30886	8.24259	1.00046	1.32057	0.956785	3.67672	3.79829	3.8661	1.06201	7.35025	7.41332	3.15366	7.00098	7.66073	3.70101	7.07612	7.92615	4.32502	3.41909	1.32057	4.42979	8.07368	8.82231	8.83376
24	1.61979	9.26795	1.3479	1.26024	7.1986	7.26304	7.49381	7.75022	1.09378	1.91144	1.47161	5.38642	2.53299	2.65032	3.03424	4.04738	8.44754	5.22912	3.96109	7.5413	7.62804	7.82521	8.5126	7.0529	7.8443	7.30886	8.24534	1.00046	1.32087	0.957095	3.67688	3.7986	3.8664	1.06217	7.35055	7.41363	3.15427	7.00128		3.70162	7.07642	7.92829	4.32533	3.41939	1.32087	4.42979	8.07444	8.82262	8.83408
28	1.55284	9.26856	1.3479	1.26024	7.1986	7.26335	7.49411	7.75022	1.09394	1.91144	1.47176	5.38673	2.53274	2.65057	3.03454	4.04768	8.44754	5.22928	3.96109	7.54161	7.62835	7.82521	8.51229	7.05321	7.84368	7.30917	8.24595	1.00093	1.32087	0.957095	3.67704	3.7986	3.8664	1.06217	7.35055	7.41363	3.15458	7.00128		3.70193	7.07673	7.9289	4.32563	3.41939	1.32087	4.43009	8.0746	8.82262	8.83408
32	1.49485	9.26764	1.3479	1.26024	7.1986	7.26304	7.49411	7.75022	1.09394	1.91175	1.47176	5.38673	2.53237	2.65063	3.03454	4.04768	8.44754	5.22943	3.96109	7.54161	7.62835	7.82521	8.5126	7.05443	7.84521	7.3113	8.249	1.00077	1.32087	0.957095	3.67704	3.7986	3.8664	1.06217	7.35055	7.41363	3.15488	7.00128		3.70254	7.07734	7.93165	4.32563	3.4197	1.32087	4.43009	8.07444	8.82278	8.83408
36	1.4437	9.26795	1.3479	1.26024	7.1986	7.26335	7.49426	7.75022	1.09394	1.91144	1.47176	5.38673	2.53211	2.65089	3.03454	4.04768	8.44754	5.22973	3.96109	7.54161	7.62835	7.82521	8.51321	7.05626	7.84674	7.31222	8.25328	1.00062	1.32087	0.957095	3.67704	3.79875	3.8664	1.06201	7.35055	7.41363	3.15549	7.00159		3.70345	7.07795	7.93623	4.32563	3.4197	1.32087	4.43009	8.07444	8.82338	8.83422
42	1.37675	9.26795	1.3479	1.26024	7.1986	7.26366	7.49411	7.75007	1.09378	1.91144	1.47176	5.38642	2.5315	2.65089	3.03454	4.04768	8.44754	5.22959	3.96094	7.54161	7.62835	7.82505	8.51321	7.05626	7.84735	7.31191	8.25297	1.00046	1.32087	0.956785	3.67688	3.7986	3.86626	1.06186	7.35055	7.41363	3.15549	7.00159		3.70345	7.07795	7.93562	4.32563	3.4197	1.32087	4.43009	8.0746	8.82292	8.83422
48	1.31876	9.26887	1.34821	1.26024	7.1986	7.26335	7.49442	7.75022	1.09394	1.91175	1.47191	5.38673	2.53125	2.65114	3.03485	4.04799	8.44754	5.23004	3.96109	7.54191	7.62866	7.82521	8.51443	7.0584	7.84857	7.31375	8.25817	1.00046	1.32102	0.95725	3.67719	3.7989	3.86655	1.06201	7.3507	7.41393	3.15641	7.00189		3.70467	7.07886	7.9402	4.32594	3.42001	1.32102	4.4304	8.0749	8.82292	8.83453
55	1.25964	9.26887	1.34821	1.26055	7.1986	7.26335	7.49472	7.75053	1.09408	1.91175	1.47206	5.38704	2.53087	2.65152	3.03515	4.04829	8.44784	5.23004	3.96109	7.54191	7.62866	7.82536	8.51474	7.05932	7.84888	7.31466	8.25939	1.00107	1.32118	0.95725	3.67733	3.7989	3.86655	1.06217	7.3507	7.41393	3.15672	7.0022		3.70498	7.07948	7.94173	4.32624	3.42031	1.32118	4.4307	8.0749	8.82353	8.83453
63	1.20066	9.26948	1.34821	1.26055	7.19875	7.26335	7.49503	7.75053	1.09424	1.91175	1.47222	5.38704	2.53026	2.65152	3.03515	4.0486	8.44784	5.23034	3.96109	7.54222	7.62896	7.82536	8.51443	7.06145	7.85224	7.3165	8.26427	1.00077	1.32118	0.957245	3.67733	3.7989	3.86655	1.06201	7.35086	7.41393	3.15733	7.00281		3.7059	7.08039	7.94631	4.32655	3.42062	1.32118	4.4307	8.07551	8.82353	8.83437
72	1.14267	9.26978	1.34821	1.26024	7.1986	7.26366	7.49533	7.75053	1.09394	1.91175	1.47206	5.38704	2.5297	2.65177	3.03515	4.0486	8.44754	5.2305	3.96094	7.54222	7.62896	7.82536	8.51504	7.06451	7.85468	7.31894	8.27038	1.00077	1.32118	0.957095	3.67733	3.7989	3.86655	1.0617	7.35086	7.41393	3.15824	7.00495	7.6702	3.70712	7.08161	7.95212	4.32655	3.42062	1.32118	4.43101	8.07521	8.82384	8.83453
83	1.08092	9.26917	1.3479	1.26024	7.1986	7.26366	7.49533	7.75053	1.09394	1.91175	1.47206	5.38704	2.52896	2.6519	3.03546	4.0486	8.44754	5.23065	3.96079	7.54222	7.62896	7.82521	8.51596	7.06604	7.8559	7.32047	8.27405	1.00077	1.32118	0.957095	3.67733	3.7989	3.8664	1.06156	7.3507	7.41393	3.15885	7.00525	7.67172	3.70773	7.08192	7.95517	4.32655	3.42092	1.32118	4.43101	8.07536	8.82384	8.83422
95	1.02228	9.26917	1.34821	1.26024	7.19875	7.26366	7.49578	7.75068	1.09394	1.91175	1.47222	5.38734	2.52815	2.6521	3.03546	4.04891	8.44754	5.23081	3.96079	7.54252	7.62927	7.82536	8.51596	7.06878	7.85896	7.32291	8.28077	1.00077	1.32133	0.95694	3.67749	3.79906	3.86655	1.06156	7.35101	7.41424	3.16008	7.00648	7.67478	3.70926	7.08345	7.9622	4.32686	3.42123	1.32133	4.43132	8.07689	8.82475	8.83468
110	0.958607	9.26917	1.34821	1.26024	7.1989	7.26396	7.49625	7.75083	1.09424	1.91205	1.47252	5.38795	2.5274	2.65254	3.03607	4.04952	8.44784	5.23126	3.96079	7.54252	7.62957	7.82552	8.51748	7.07245	7.86171	7.32627	8.28779	1.00108	1.32148	0.957245	3.67765	3.79921	3.86671	1.06156	7.35101	7.41424	3.1613	7.00831	7.67783	3.71109	7.08528	7.96983	4.32747	3.42153	1.32148	4.43162	8.07704	8.82583	8.83422
126	0.899629	9.26887	1.34852	1.26055	7.19921	7.26427	7.49686	7.75114	1.09439	1.91236	1.47267	5.38765	2.52661	2.65304	3.03637	4.05013	8.44784	5.23203	3.96094	7.54313	7.63018	7.82566	8.51779	7.07612	7.86537	7.32902	8.29512	1.00123	1.32179	0.957245	3.67794	3.79951	3.86687	1.06156	7.35147	7.41454	3.16283	7.00984	7.6815	3.71292	7.08681	7.97686	4.32777	3.42214	1.32179	4.43193	8.07704	8.82674	8.83453
145	0.838632	9.26978	1.34821	1.26024	7.1989	7.26457	7.49716	7.75114	1.09424	1.91205	1.47267	5.38795	2.52555	2.65318	3.03637	4.05013	8.44784	5.23172	3.96063	7.54313	7.63018	7.82552	8.51932	7.07948	7.86873	7.33116	8.30093	1.00062	1.32179	0.95709	3.67794	3.79951	3.86671	1.06125	7.35131	7.41454	3.16374	7.01167	7.68455	3.71414	7.08833	7.98297	4.32777	3.42245	1.32179	4.43223	8.07704	8.82674	8.83422
166	0.779892	9.26978	1.34852	1.26055	7.19845	7.26457	7.49762	7.75144	1.09455	1.91236	1.47298	5.38826	2.52499	2.65374	3.03698	4.05074	8.44784	5.23217	3.96063	7.54344	7.63079	7.82582	8.51993	7.08436	7.87301	7.33604	8.3104	1.00107	1.32194	0.9574	3.67826	3.79967	3.86701	1.06109	7.35177	7.41485	3.16588	7.0135	7.68761	3.71659	7.09017	7.99304	4.32838	3.42306	1.32194	4.43254	8.07811	8.8298	8.83422
191	0.718967	9.27009	1.34852	1.26055	7.19936	7.26488	7.49823	7.7516	1.09455	1.91236	1.47314	5.38917	2.52376	2.65405	3.03729	4.05135	8.44815	5.23248	3.96063	7.54405	7.6311	7.82613	8.52054	7.08833	7.87667	7.3391	8.3165	1.00123	1.32225	0.957555	3.67856	3.79997	3.86701	1.06095	7.35192	7.41515	3.16741	7.01503	7.69127	3.71811		8.00007	4.32869	3.42367	1.32225	4.43284	8.07841	8.8301	8.83453
219	0.659556	9.271	1.34852	1.26055	7.1986	7.26488	7.49899	7.75175	1.09455	1.91266	1.47328	5.38887	2.52276	2.65444	3.0379	4.05196	8.44815	5.23294	3.96063	7.54405	7.6314	7.82613	8.52207	7.09383	7.88217	7.34215	8.3275	1.00138	1.32255	0.9574	3.67871	3.80012	3.86701	1.06063	7.35208	7.41546	3.16955	7.01747	7.69799	3.72086	7.09383	8.01198	4.3293	3.42428	1.32255	4.43345	8.07963	8.83041	8.83453
251	0.600326	9.27039	1.34852	1.26055	7.19951	7.26549	7.49991	7.75205	1.09485	1.91266	1.47359	5.39009	2.52128	2.655	3.03821	4.05257	8.44815	5.23355	3.96048	7.54466	7.63202	7.82627	8.52329	7.09811	7.88675	7.34765	8.33727	1.00107	1.32286	0.957705	3.67902	3.80043	3.86716	1.06048	7.35361	7.41576	3.17199	7.02022	7.70288	3.72361	7.09811	8.02389	4.3296	3.42489	1.32271	4.43376	8.0804	8.83102	8.83422
288	0.540608	9.27039	1.34882	1.26055	7.1989	7.2661	7.50083	7.75236	1.095	1.91297	1.47389	5.3904	2.52004	2.65532	3.03882	4.05349	8.44845	5.23416	3.96048	7.54527	7.63263	7.82658	8.5242	7.10452	7.89408	7.35193	8.34797	1.00154	1.32332	0.957705	3.67932	3.80073	3.86732	1.06034	7.35346	7.41607	3.17474	7.02389	7.70868		7.10086	8.03611	4.33021	3.42581	1.32255	4.43437	8.08085	8.83132	8.83209
331	0.480172	9.2707	1.34882	1.26055	7.19997	7.2664	7.5019	7.75297	1.09516	1.91327	1.4742	5.39131	2.51874	2.65601	3.03943	4.0544	8.44845	5.23508	3.96033	7.54588	7.63354	7.82688	8.52604	7.11338	7.90172	7.35651	8.36232	1.00154	1.32393	0.957705	3.67963	3.80104	3.86762	1.06002	7.3536	7.41668	3.1784	7.02663	7.71693		7.10452	8.05352	4.33083	3.42642	1.32209	4.43498	8.08162	8.83132	8.83209
380	0.420216	9.27314	1.34913	1.26085	7.1989	7.26732	7.50327	7.75343	1.09546	1.91358	1.47466	5.39223	2.51751	2.65664	3.04034	4.05562	8.44876	5.23585	3.96033	7.54649	7.63446	7.82735	8.52787	7.12102	7.90905	7.3617	8.37393	1.00184	1.32454	0.95786	3.68024	3.8015	3.86778	1.05973	7.35437	7.41729	3.18207	7.03091	7.72487	3.73369	7.10849	8.06818	4.33174	3.42764	1.32271	4.4359	8.08284	8.83255	8.8327
437	0.359519	9.27314	1.34913	1.26085	7.1989	7.26793	7.50419	7.75389	1.09561	1.91388	1.47497	5.39284	2.51597	2.65695	3.04096	4.05654	8.44876	5.23675	3.96033	7.5471	7.63507	7.82765	8.52909	7.13079	7.92096	7.36842	8.38981	1.00154	1.32515	0.95786	3.6807	3.80196	3.86794	1.05941	7.35498	7.4176	3.18665	7.0361	7.73556	3.73858	7.11338	8.08865	4.33235	3.42856	1.32271	4.43651	8.08361	8.83285	8.833
501	0.300162	9.27375	1.34943	1.26085	7.19937	7.26854	7.50587	7.7545	1.09591	1.91419	1.47558	5.39437	2.51442	2.65758	3.04187	4.05807	8.44907	5.23799	3.96018	7.54802	7.63629	7.82796	8.53123	7.14117	7.93104	7.37453	8.40478	1.00199	1.32576	0.95786	3.68115	3.80241	3.86823	1.05896	7.35559	7.41851	3.19154	7.0413	7.74717	3.74316	7.11796	8.1085	4.33327	3.42978	1.32285	4.43742	8.08437	8.83529	8.83361
575	0.240332	9.27375	1.34974	1.26085	7.19967	7.26946	7.50786	7.75526	1.09622	1.91449	1.47603	5.39589	2.51257	2.65821	3.04309	4.0596	8.44937	5.23935	3.96002	7.54924	7.63751	7.82857	8.53276	7.15278	7.94479	7.38278	8.42066	1.0023	1.32622	0.958165	3.68192	3.80302	3.86855	1.0585	7.35651	7.41912	3.19734	7.0474	7.75969	3.74835	7.12437	8.13141	4.33388	3.43131	1.32316	4.43834	8.08636	8.8356	8.83484
661	0.179799	9.27284	1.34974	1.26116	7.20134	7.26976	7.50969	7.75617	1.09653	1.9148	1.47649	5.39834	2.51072	2.65884	3.04401	4.06112	8.44968	5.24088	3.96002	7.55016	7.63843	7.82918	8.53489	7.16439	7.95822	7.38858	8.43746	1.00215	1.32668	0.958165	3.68253	3.80363	3.8687	1.05789	7.35743	7.42004	3.20375	7.05382	7.77466	3.75385	7.13048	8.15523	4.3348	3.43253	1.32316	4.43926	8.08788	8.83621	8.83484
759	0.119758	9.27192	1.35004	1.26116	7.20211	7.2716	7.51167	7.75694	1.09684	1.91541	1.47725	5.40078	2.50887	2.65947	3.04523	4.06326	8.44998	5.24256	3.95987	7.55138	7.63996	7.82994	8.53764	7.17691	7.9735	7.39561		1.00215	1.32759	0.95786	3.68344	3.80424	3.86901	1.05743	7.35865	7.42065	3.21078	7.06084	7.78993	3.75965	7.1372	8.17936	4.33602	3.43406	1.32347	4.44048	8.08957	8.83682	8.83636
871	0.0599818	9.27467	1.35065	1.26146	7.20195	7.27282	7.51396	7.75816	1.09729	1.91602	1.47786	5.40139	2.50726	2.66017	3.04645	4.0654	8.45029	5.24424	3.96002	7.55291	7.64148	7.83071	8.53948	7.19127	7.9903	7.40507	8.47136	1.00246	1.32851	0.958625	3.68437	3.80517	3.86946	1.05682	7.3591	7.42187	3.21903	7.0697	7.80948	3.76607	7.14576	8.20655	4.33693	3.43589	1.32408	4.44139	8.09109	8.83713	8.8382
1000	0	9.27497	1.35096	1.26146	7.20104	7.27465	7.51701	7.75969	1.09775	1.91663	1.47879	5.40475	2.50511	2.66079	3.04798	4.06815	8.4509	5.24638	3.95972	7.55443	7.64332	7.83162	8.54406	7.20684	8.0132	7.41271	8.49183	1.00337	1.32958	0.958625	3.68543	3.80608	3.86977	1.05591	7.36048	7.42279	3.22972	7.08039		3.7737	7.15553	8.24076	4.33846	3.43803	1.32438	4.44292	8.09277	8.84049	8.8385
[truncated: 9 more columns]

## Sheet: K
[Metal Ion] (mM)	"-log([Metal Ion])"	1-Methylnicotinamide	3-Hydroxyisobutyrate	3-Hydroxyisovalerate	3-Methyl-2-Oxovalerate	Acetate	Alanine	Allantoin	Citrate	Citrate	Creatinine	Creatinine	Formate	Glucose	Hippurate	Hippurate	Hippurate	Hippurate	Hippurate	Histidine	Histidine	Imidazole	Imidazole	Isoleucine	Lactate	Leucine	Mannitol	Mannitol	Mannitol	Methyl Succinate	Phenylalanine	Phenylalanine	Piperazine	3-Methyl Histidine	3-Methyl Histidine	1-Methyl Histidine	1-Methyl Histidine	1-Methyl Histidine	Tartrate	Taurine	Threonine	Trigonelline	Trigonelline	Trigonelline	Trigonelline	Trigonelline	Tris	Tryptophan	Tyrosine
		3106-60-3	2068-83-9	625-08-1	1460-34-0	64-19-7	56-41-7	97-59-6	77-92-9	77-92-9	60-27-5	60-27-5	64-18-6	50-99-7	495-69-2	495-69-2	495-69-2	495-69-2	495-69-2	71-00-1	71-00-1	288-32-4	288-32-4	73-32-5	79-33-4	61-90-5	69-65-8	69-65-8	69-65-8	498-21-5	63-91-2	63-91-2	110-85-0	368-16-1	368-16-1	332-80-9	332-80-9	332-80-9	87-69-4	107-35-7	72-19-5	535-83-1	535-83-1	535-83-1	535-83-1	535-83-1	77-86-1	73-22-3	60-18-4
0		9.26734	1.3479	1.26024	1.09363	1.91144	1.4713	5.38581	2.53461	2.64931	3.03393	4.04677	8.44723	5.22897	3.96109	7.54099	7.62743	7.8249	8.51046	7.04557	7.83635	7.30214	8.22854	1.00062	1.32041	0.956785	3.67672	3.79829	3.8661	1.06231	7.35025	7.41332	3.15183	6.99762	7.65523	3.69826	7.07337	7.91363	4.32472	3.41848	1.32041	4.42918	8.07323	8.82155	8.83376	9.11492	3.71811	7.71938	6.85208
0.01	5	9.26764	1.3476	1.26024	1.09363	1.91113	1.4713	5.38581	2.53461	2.64931	3.03393	4.04677	8.44723	5.22897	3.96109	7.54099	7.62743	7.8249	8.51046	7.04557	7.83605	7.30183	8.22793	1.00046	1.32041	0.95694	3.67672	3.79829	3.8661	1.06217	7.35009	7.41332	3.15183	6.99762	7.65523	3.69826	7.07337	7.91332	4.32472	3.41848	1.32041	4.42918	8.07292	8.8217	8.83376	9.11492	3.71781	7.71968	6.85208
0.02	4.69897	9.26795	1.3479	1.26024	1.09363	1.91144	1.4713	5.38612	2.53491	2.64962	3.03393	4.04677	8.44754	5.22897	3.96109	7.54099	7.62774	7.8249	8.51076	7.04588	7.83635	7.30214	8.22884	1.00062	1.32041	0.95694	3.67672	3.79829	3.8661	1.06231	7.35025	7.41332	3.15183	6.99762	7.65523	3.69857	7.07337	7.91394	4.32472	3.41848	1.32041	4.42948	8.07368	8.82185	8.83376	9.11492	3.71811	7.71922	6.85208
0.05	4.30103	9.26795	1.3476	1.25994	1.09347	1.91113	1.4713	5.38581	2.53461	2.64931	3.03362	4.04677	8.44723	5.22881	3.96109	7.54099	7.62743	7.8249	8.51076	7.04588	7.83635	7.30214	8.22854	1.00032	1.32041	0.95694	3.67672	3.79813	3.8661	1.06217	7.35009	7.41301	3.15183	6.99731	7.65523	3.69826	7.07337	7.91363	4.32472	3.41848	1.32041	4.42918	8.07322	8.8217	8.83376	9.11462	3.71781	7.71891	6.85208
0.1	4	9.26795	1.3479	1.26024	1.09363	1.91144	1.47145	5.38612	2.53497	2.64956	3.03393	4.04677	8.44723	5.22912	3.96109	7.54099	7.62774	7.8249	8.51046	7.04679	7.83819	7.30367	8.23159	1.00062	1.32057	0.957095	3.67672	3.79829	3.8661	1.06231	7.35025	7.41332	3.15244	6.99823	7.65584	3.69887	7.07398	7.91699	4.32472	3.41878	1.32057	4.42948	8.07384	8.82201	8.83392	9.11523	3.71811	7.71968	6.85208
0.2	3.69897	9.26856	1.3479	1.25994	1.09363	1.91113	1.4713	5.38581	2.53467	2.64956	3.03362	4.04677	8.44723	5.22897	3.96109	7.54099	7.62743	7.8249	8.51107	7.04649	7.83758	7.30306	8.23098	1.00062	1.32041	0.956785	3.67672	3.79829	3.8661	1.06217	7.35025	7.41332	3.15213	6.99762	7.65584	3.69887	7.07367	7.91577	4.32472	3.41848	1.32041	4.42918	8.07338	8.82155	8.83376	9.11462	3.71811	7.71968	6.85192
0.5	3.30103	9.26825	1.3479	1.26024	1.09363	1.91144	1.4713	5.38612	2.53467	2.64956	3.03393	4.04677	8.44723	5.22912	3.96109	7.5413	7.62774	7.8249	8.51076	7.0471	7.83788	7.30367	8.2319	1.00046	1.32057	0.95694	3.67672	3.79829	3.8661	1.06217	7.35025	7.41332	3.15244	6.99792	7.65614	3.69887	7.07398	7.91668	4.32472	3.41878	1.32057	4.42948	8.07353	8.82201	8.83392	9.11523	3.71811	7.71937	6.85222
0.75	3.12494	9.26795	1.3479	1.26024	1.09378	1.91144	1.47145	5.38612	2.53491	2.64962	3.03393	4.04707	8.44754	5.22912	3.96139	7.5413	7.62774	7.82505	8.51015	7.04618	7.83666	7.30245	8.22915	1.00093	1.32072	0.957095	3.67688	3.79845	3.86626	1.06247	7.35025	7.41332	3.15213	6.99762	7.65553	3.69857	7.07367	7.91424	4.32502	3.41878	1.32072	4.42948	8.07338	8.82201	8.83392	9.11492	3.71811	7.71906	6.85222
1	3	9.26856	1.3476	1.25994	1.09347	1.91113	1.4713	5.38581	2.53455	2.64937	3.03362	4.04677	8.44723	5.22897	3.96109	7.54099	7.62743	7.8249	8.51076	7.04649	7.83758	7.30336	8.23129	1.00046	1.32041	0.956635	3.67672	3.79813	3.8661	1.06217	7.34994	7.41301	3.15213	6.99731	7.65584	3.69857	7.07367	7.91577	4.32472	3.41848	1.32041	4.42918	8.07322	8.8217	8.83361	9.11492	3.71811	7.71891	6.85192
2	2.69897	9.26795	1.3479	1.26024	1.09378	1.91144	1.47145	5.38612	2.53467	2.64956	3.03393	4.04707	8.44754	5.22912	3.96109	7.5413	7.62774	7.8249	8.51107	7.04618	7.83696	7.30275	8.23007	1.00077	1.32072	0.957245	3.67688	3.79845	3.86626	1.06247	7.35025	7.41332	3.15213	6.99792	7.65553	3.69887	7.07367	7.91516	4.32502	3.41878	1.32072	4.42948	8.07368	8.82185	8.83392	9.11523	3.71811	7.71922	6.85222
3	2.52288	9.26917	1.3476	1.25994	1.09347	1.91113	1.4713	5.38581	2.53455	2.64937	3.03393	4.04677	8.44723	5.22897	3.96094	7.54099	7.62743	7.8249	8.51076	7.0471	7.83788	7.30367	8.23251	1.00046	1.32041	0.95694	3.67672	3.79813	3.8661	1.06217	7.35025	7.41332	3.15244	6.99823	7.65584	3.69918	7.07398	7.9173	4.32472	3.41848	1.32041	4.42918	8.07338	8.82185	8.83376	9.11492	3.71811	7.71906	6.85208
4	2.39794	9.26886	1.3479	1.26024	1.09363	1.91113	1.4713	5.38612	2.53461	2.64962	3.03393	4.04677	8.44723	5.22912	3.96109	7.54099	7.62774	7.8249	8.51046	7.04649	7.83727	7.30306	8.23068	1.00046	1.32041	0.956785	3.67672	3.79829	3.8661	1.06217	7.35025	7.41332	3.15213	6.99792	7.65553	3.69887	7.07367	7.91546	4.32472	3.41848	1.32041	4.42948	8.07353	8.8217	8.83376	9.11492	3.71811	7.71999	6.85208
5	2.30103	9.26917	1.3479	1.26024	1.09363	1.91144	1.47145	5.38612	2.53461	2.64962	3.03393	4.04677	8.44754	5.22912	3.96109	7.54099	7.62774	7.8249	8.51076	7.0471	7.83788	7.30367	8.2322	1.00046	1.32057	0.957095	3.67672	3.79829	3.8661	1.06231	7.35025	7.41332	3.15244	6.99792	7.65614	3.69918	7.07398	7.91699	4.32502	3.41878	1.32057	4.42948	8.07353	8.82185	8.83376	9.11462	3.71842	7.71952	6.85208
6	2.22185	9.26795	1.3476	1.25994	1.09363	1.91113	1.4713	5.38581	2.53435	2.64957	3.03393	4.04677	8.44723	5.22897	3.96109	7.54099	7.62774	7.8249	8.51107	7.04771	7.83849	7.30458	8.23312	1.00046	1.32041	0.95694	3.67672	3.79829	3.8661	1.06217	7.35009	7.41332	3.15244	6.99823	7.65614	3.69918	7.07428	7.91821	4.32472	3.41848	1.32041	4.42948	8.07368	8.82201	8.83392	9.11492	3.71811	7.71983	6.85208
7	2.1549	9.26825	1.3479	1.26024	1.09363	1.91113	1.4713	5.38612	2.53435	2.64957	3.03393	4.04677	8.44723	5.22897	3.96109	7.54099	7.62774	7.8249	8.51076	7.04771	7.83849	7.30428	8.23343	1.00046	1.32041	0.95694	3.67672	3.79829	3.8661	1.06217	7.35025	7.41332	3.15244	6.99823	7.65676	3.69918	7.07428	7.91821	4.32502	3.41878	1.32041	4.42948	8.07384	8.82201	8.83392	9.11523	3.71842	7.71998	6.85208
8	2.09691	9.26886	1.3479	1.26024	1.09363	1.91144	1.47145	5.38612	2.53435	2.64957	3.03393	4.04707	8.44754	5.22912	3.96109	7.5413	7.62774	7.8249	8.51046	7.0474	7.83788	7.30458	8.2319	1.00062	1.32057	0.95694	3.67688	3.79829	3.8661	1.06217	7.35025	7.41332	3.15244	6.99792	7.65676	3.69918	7.07428	7.91699	4.32502	3.41878	1.32057	4.42948	8.07383	8.82185	8.83391	9.11492	3.71842	7.72013	6.85222
9	2.04576	9.26978	1.3479	1.26024	1.09363	1.91144	1.47145	5.38612	2.53435	2.64957	3.03393	4.04707	8.44754	5.22928	3.96109	7.5413	7.62774	7.8249	8.51107	7.04832	7.8388	7.30458	8.23434	1.00077	1.32072	0.957095	3.67688	3.79845	3.86626	1.06217	7.35025	7.41332	3.15275	6.99823	7.65676	3.69948	7.07428	7.91913	4.32502	3.41878	1.32072	4.42948	8.07399	8.82216	8.83392	9.11523	3.71842	7.71937	6.85222
10	2	9.26917	1.3479	1.26024	1.09378	1.91144	1.47161	5.38612	2.53429	2.64963	3.03424	4.04707	8.44754	5.22912	3.96109	7.5413	7.62804	7.82521	8.51168	7.04801	7.83849	7.3055	8.23373	1.00077	1.32072	0.957095	3.67704	3.79845	3.8664	1.06231	7.35055	7.41363	3.15275	6.99884	7.65737	3.69948	7.07459	7.91882	4.32502	3.41878	1.32072	4.42979	8.07414	8.82216	8.83407	9.11523	3.71872	7.71999	6.85238
12	1.92082	9.27009	1.3479	1.26024	1.09363	1.91144	1.47145	5.38581	2.53405	2.64957	3.03393	4.04707	8.44754	5.22928	3.96109	7.5413	7.62774	7.8249	8.51168	7.04863	7.8391	7.30489	8.23556	1.00046	1.32057	0.956785	3.67672	3.79829	3.8661	1.06217	7.35025	7.41332	3.15275	6.99884	7.65767	3.69979	7.07489	7.91974	4.32502	3.41878	1.32057	4.42948	8.07353	8.82216	8.83392	9.11523	3.71872	7.71983	6.85222
14	1.85387	9.26856	1.3479	1.26024	1.09378	1.91144	1.47161	5.38612	2.53399	2.64963	3.03424	4.04707	8.44754	5.22928	3.96109	7.5413	7.62804	7.82521	8.51138	7.04954	7.84032	7.30642	8.2377	1.00046	1.32072	0.957095	3.67672	3.79845	3.86626	1.06217	7.3504	7.41363	3.15336	6.99945	7.65859	3.7004	7.0752	7.92096	4.32502	3.41909	1.32072	4.42979	8.07429	8.82216	8.83392	9.11462	3.71872	7.71952	6.85238
16	1.79588	9.26825	1.3476	1.25994	1.09363	1.91113	1.4713	5.38612	2.53374	2.64957	3.03393	4.04707	8.44723	5.22912	3.96079	7.5413	7.62774	7.8249	8.51076	7.04924	7.83971	7.3055	8.23709	1.00046	1.32041	0.956785	3.67672	3.79829	3.8661	1.06201	7.35025	7.41332	3.15305	6.99884	7.65798	3.70009	7.07489	7.92066	4.32502	3.41878	1.32041	4.42948	8.07399	8.82185	8.83376	9.11492	3.71872	7.71952	6.85208
18	1.74473	9.26856	1.3479	1.26024	1.09363	1.91144	1.47161	5.38612	2.53374	2.64957	3.03424	4.04707	8.44754	5.22928	3.96109	7.5413	7.62804	7.82521	8.51199	7.04985	7.84032	7.30642	8.23892	1.00062	1.32072	0.957095	3.67672	3.79845	3.86626	1.06217	7.3504	7.41363	3.15336	7.00067	7.65889	3.7004	7.0755	7.92249	4.32533	3.41909	1.32072	4.42979	8.07384	8.82216	8.83407	9.11523	3.71903	7.71968	6.85238
21	1.67778	9.26856	1.3479	1.26024	1.09363	1.91144	1.47145	5.38612	2.53368	2.64963	3.03424	4.04707	8.44754	5.22912	3.96079	7.5413	7.62804	7.8249	8.51168	7.05015	7.84094	7.30672	8.23984	1.00046	1.32072	0.957095	3.67672	3.79829	3.8661	1.06217	7.35025	7.41332	3.15336	7.00067	7.6595	3.7007	7.0755	7.9234	4.32533	3.41909	1.32072	4.42979	8.07399	8.82246	8.83392	9.11492	3.71903	7.72013	6.85238
24	1.61979	9.26856	1.3479	1.26024	1.09378	1.91144	1.47161	5.38612	2.53337	2.64964	3.03424	4.04738	8.44754	5.22912	3.96079	7.5416	7.62804	7.82521	8.51229	7.05199	7.84246	7.30917	8.2435	1.00062	1.32072	0.957095	3.67688	3.79845	3.86626	1.06217	7.35055	7.41363	3.15397	7.00098		3.70131	7.07612	7.92707	4.32533	3.41909	1.32072	4.42979	8.07399	8.82246	8.83422	9.11523	3.71934	7.71998	6.85253
28	1.55284	9.26825	1.3479	1.25994	1.09363	1.91144	1.47161	5.38612	2.53312	2.64958	3.03424	4.04738	8.44754	5.22928	3.96079	7.5413	7.62804	7.8249	8.51229	7.05137	7.84246	7.30855	8.24228	1.00062	1.32072	0.95694	3.67672	3.79829	3.8661	1.06201	7.3504	7.41363	3.15366	7.00067	7.66012	3.70101	7.07581	7.92585	4.32533	3.41909	1.32072	4.42979	8.07368	8.82231	8.83407	9.11492	3.71903	7.72013	6.85238
32	1.49485	9.26886	1.3479	1.26024	1.09363	1.91144	1.47161	5.38612	2.53306	2.64964	3.03424	4.04738	8.44754	5.22912	3.96079	7.5416	7.62804	7.82505	8.51229	7.05229	7.84368	7.30855	8.24412	1.00046	1.32072	0.95694	3.67672	3.79845	3.8661	1.06186	7.3504	7.41363	3.15397	7.00098		3.70162	7.07642	7.92737	4.32533	3.41909	1.32072	4.42979	8.07429	8.82262	8.83407	9.11523	3.71934	7.71922	6.85238
36	1.4437	9.26825	1.3476	1.25994	1.09363	1.91144	1.47161	5.38612	2.53281	2.64958	3.03424	4.04738	8.44754	5.22897	3.96079	7.5416	7.62835	7.82505	8.51229	7.0529	7.8443	7.30886	8.24534	1.00062	1.32072	0.956785	3.67672	3.79829	3.8661	1.06186	7.3504	7.41363	3.15427	7.00098		3.70193	7.07673	7.9289	4.32533	3.41939	1.32072	4.42979	8.07444	8.82262	8.83407	9.11462	3.71934	7.71937	6.85253
42	1.37675	9.26948	1.3476	1.25994	1.09363	1.91144	1.47161	5.38642	2.5325	2.64959	3.03454	4.04738	8.44754	5.22928	3.96063	7.5416	7.62835	7.8249	8.5126	7.05412	7.84521	7.30978	8.24809	1.00046	1.32072	0.956785	3.67688	3.79829	3.8661	1.06186	7.3504	7.41363	3.15458	7.00098		3.70254	7.07703	7.93135	4.32563	3.41939	1.32072	4.43009	8.07429	8.82262	8.83391	9.11431	3.71964	7.71952	6.85253
48	1.31876	9.26948	1.3479	1.26024	1.09378	1.91144	1.47176	5.38612	2.53213	2.64965	3.03454	4.04768	8.44784	5.22943	3.96063	7.5416	7.62866	7.82521	8.51382	7.05535	7.84643	7.3113	8.25084	1.00046	1.32087	0.95694	3.67688	3.79845	3.86626	1.06186	7.3507	7.41363	3.15519	7.00128		3.70315	7.07764	7.93379	4.32563	3.4197	1.32087	4.43009	8.0746	8.82292	8.83422	9.11462	3.71995	7.71952	6.85269
55	1.25964	9.26948	1.3479	1.26024	1.09378	1.91144	1.47191	5.38642	2.53188	2.6499	3.03485	4.04799	8.44784	5.22973	3.96063	7.54191	7.62866	7.82521	8.51412	7.05718	7.84796	7.31283	8.2545	1.00062	1.32087	0.957245	3.67704	3.7986	3.8664	1.06186	7.3507	7.41393	3.1558	7.00128	7.66531	3.70376	7.07856	7.93745	4.32594	3.4197	1.32087	4.4304	8.0746	8.82339	8.83453	9.11523	3.72025	7.71998	6.85283
63	1.20066	9.26886	1.3479	1.26024	1.09378	1.91144	1.47191	5.38673	2.53157	2.6499	3.03485	4.04799	8.44784	5.22989	3.96048	7.54191	7.62896	7.82521	8.51412	7.05871	7.84949	7.31405	8.25847	1.00077	1.32102	0.957095	3.67704	3.7986	3.8664	1.06186	7.35086	7.41393	3.15641	7.00159	7.66561	3.70467	7.07886	7.94112	4.32594	3.42001	1.32102	4.4307	8.0749	8.82353	8.83453	9.11492	3.72056	7.71968	6.85299
72	1.14267	9.26856	1.3479	1.26024	1.09378	1.91144	1.47191	5.38673	2.5312	2.64997	3.03515	4.04799	8.44784	5.22989	3.96048	7.54222	7.62896	7.82521	8.51473	7.05962	7.8501	7.31497	8.26	1.00077	1.32087	0.957245	3.67704	3.7986	3.8664	1.06156	7.35086	7.41393	3.15672	7.00373	7.66561	3.70498	7.07978	7.94295	4.32624	3.42001	1.32087	4.4307	8.07506	8.82353	8.83422	9.11462	3.72086	7.71967	6.85299
83	1.08092	9.26948	1.3479	1.26024	1.09394	1.91175	1.47206	5.38642	2.53083	2.65003	3.03546	4.0486	8.44815	5.2305	3.96048	7.54252	7.62927	7.82551	8.51535	7.06207	7.85224	7.31711	8.26519	1.00077	1.32118	0.957245	3.67719	3.7986	3.8664	1.06156	7.35116	7.41424	3.15763	7.00434		3.7062	7.0807	7.94784	4.32655	3.42031	1.32118	4.43101	8.07582	8.82353	8.83422	9.11492	3.72147	7.71999	6.8533
95	1.02228	9.26948	1.3479	1.26024	1.09394	1.91175	1.47206	5.38704	2.53027	2.64998	3.03546	4.0486	8.44815	5.2305	3.96018	7.54252	7.62927	7.82551	8.51596	7.06451	7.85437	7.31986	8.27099	1.00077	1.32118	0.95694	3.67719	3.7986	3.8664	1.0614	7.35116	7.41424	3.15855	7.00525	7.67081	3.70742	7.08161	7.95364	4.32655	3.42062	1.32118	4.43101	8.07551	8.82414	8.83453	9.11492	3.72178	7.71967	6.8533
110	0.958607	9.2707	1.3479	1.26024	1.09408	1.91175	1.47237	5.38704	2.52971	2.65024	3.03576	4.04891	8.44815	5.23095	3.96018	7.54283	7.62988	7.82551	8.51657	7.06695	7.85682	7.32138	8.27558	1.00107	1.32133	0.957395	3.67733	3.7989	3.86655	1.0614	7.35131	7.41454	3.15947	7.00648	7.67325	3.70865	7.08283	7.95792	4.32685	3.42092	1.32133	4.43132	8.07628	8.8243	8.83438	9.11462	3.72239	7.71998	6.85375
126	0.899629	9.27161	1.3479	1.26024	1.09394	1.91175	1.47237	5.38734	2.52904	2.6503	3.03607	4.04921	8.44845	5.23142	3.96018	7.54313	7.63018	7.82582	8.51748	7.07001	7.85896	7.32413	8.2823	1.00077	1.32148	0.957395	3.67749	3.7989	3.86671	1.06125	7.35163	7.41485	3.16069	7.008	7.676	3.71017	7.08467	7.96433	4.32716	3.42153	1.32148	4.43162	8.07766	8.82475	8.83468	9.11492	3.7227	7.71967	6.85407
145	0.838632	9.27161	1.3479	1.26024	1.09408	1.91175	1.47252	5.38734	2.52842	2.65031	3.03637	4.04952	8.44845	5.23157	3.96002	7.54313	7.63018	7.82582	8.5184	7.07214	7.86171	7.32566	8.28596	1.00108	1.32148	0.957395	3.67765	3.7989	3.86655	1.06095	7.35101	7.41485	3.1613	7.00831	7.67753	3.71109	7.08528	7.9683	4.32716	3.42153	1.32148	4.43193	8.07704	8.82476	8.83438	9.11462	3.723	7.71999	6.85407
166	0.779892	9.27253	1.3479	1.26024	1.09408	1.91175	1.47252	5.38765	2.52749	2.65032	3.03668	4.04982	8.44845	5.23187	3.95972	7.54344	7.63049	7.82582	8.51871	7.07642	7.86537	7.32932	8.29512	1.00077	1.32163	0.957395	3.67765	3.7989	3.86671	1.06095	7.35193	7.41515	3.16283	7.01075	7.68211	3.71323	7.08681	7.97838	4.32747	3.42214	1.32163	4.43223	8.07719	8.82705	8.83392	9.11462	3.72392	7.72028	6.85436
191	0.718967	9.27039	1.3479	1.26024	1.09394	1.91175	1.47267	5.38734	2.52657	2.65033	3.03698	4.05043	8.44876	5.23187	3.95957	7.54374	7.6311	7.82613	8.51932	7.08009	7.86843	7.33238	8.30123	1.00093	1.32194	0.957245	3.6778	3.7989	3.86671	1.06063	7.35284	7.41546	3.16435	7.01228	7.68577	3.71475	7.08894	7.9848	4.32777	3.42245	1.32194	4.43254	8.0775	8.8298	8.83422	9.11492	3.72422	7.71999	6.85468
219	0.659556	9.271	1.3479	1.26024	1.09408	1.91205	1.47298	5.38795	2.5257	2.65058	3.03729	4.05074	8.44876	5.23233	3.95941	7.54435	7.63171	7.82643	8.52115	7.08467	7.8727	7.33666	8.30979	1.00077	1.32225	0.95755	3.6781	3.79921	3.86671	1.06034	7.35345	7.41576	3.16619	7.01442	7.68852	3.71689	7.09108	7.99396	4.32808	3.42306	1.32164	4.43315	8.07949	8.83041	8.83422	9.11492	3.72514	7.71999	6.85529
251	0.600326	9.2707	1.3479	1.26024	1.09424	1.91205	1.47314	5.38856	2.52477	2.65059	3.0379	4.05135	8.44907	5.23279	3.95926	7.54466	7.63201	7.82658	8.52237	7.08864	7.87667	7.33849	8.3162	1.00123	1.32271	0.957395	3.67826	3.79921	3.86687	1.06018	7.35376	7.41607	3.16771	7.01625	7.69219	3.71872	7.09169	8.00099	4.32838	3.42337	1.32179	4.43345	8.07949	8.8301	8.83422	9.11462	3.72575	7.71937	6.85574
288	0.540608	9.27161	1.3479	1.26024	1.09424	1.91205	1.47314	5.38887	2.52354	2.6506	3.03821	4.05196	8.44907	5.23355	3.9588	7.54527	7.63263	7.82674	8.52298	7.09353	7.88095	7.34154	8.32414	1.00138	1.32302	0.957245	3.67826	3.79921	3.86671	1.05973	7.35285	7.41637	3.16954	7.01839	7.69738	3.72086	7.09353	8.01076	4.32869	3.42398	1.32103	4.43406	8.07949	8.83041	8.83361	9.11492	3.72636	7.71999	6.85604
331	0.480172	9.27131	1.3479	1.26024	1.09424	1.91205	1.47344	5.38917	2.52231	2.65061	3.03882	4.05257	8.44937	5.23386	3.95865	7.54588	7.63324	7.82704	8.52359	7.0978	7.88645	7.34551	8.33391	1.00169	1.32332	0.9574	3.67856	3.79921	3.86671	1.05941	7.3533	7.41699	3.17199	7.02144	7.70104	3.72361	7.0978	8.02176	4.32899	3.42459	1.32102	4.43437	8.08086	8.83041	8.83422	9.11431	3.72728	7.71999	6.85665
380	0.420216	9.27222	1.34821	1.26024	1.09455	1.91236	1.47389	5.38978	2.52107	2.65094	3.03943	4.05349	8.44998	5.23463	3.9585	7.5468	7.63415	7.82765	8.52665	7.10269	7.89225	7.35162	8.34399	1.00154	1.32377	0.95755	3.67902	3.79951	3.86701	1.05912	7.35468	7.4179	3.17474	7.0245	7.70807		7.10269	8.03367	4.3296	3.4255	1.32133	4.43529	8.08132	8.83132	8.83178	9.11492	3.72819	7.71937	6.85743
437	0.359519	9.27131	1.34821	1.26024	1.09455	1.91266	1.47436	5.39192	2.51799	2.65096	3.04095	4.05532	8.45059	5.2366	3.95789	7.54832	7.63629	7.82857	8.52909	7.11857	7.9063	7.36017	8.36782	1.00138	1.32454	0.9574	3.67963	3.79997	3.86732	1.05819	7.35513	7.41912	3.18176	7.03152	7.72426	3.73339	7.10819	8.06391	4.33052	3.42734	1.32133	4.43681	8.08376	8.83254	8.83453	9.11492	3.73033	7.7212	6.8594
501	0.300162	9.27161	1.34821	1.26024	1.09455	1.91297	1.47481	5.39223	2.51645	2.65098	3.04187	4.05654	8.4509	5.23737	3.95743	7.54924	7.63721	7.82918	8.53062	7.12651	7.91546	7.36537	8.37943	1.00215	1.32515	0.95786	3.68009	3.80028	3.86732	1.05758	7.3559	7.42004	3.18543	7.0361	7.73281	3.73705	7.11216	8.07918	4.33083	3.42825	1.32133	4.43742	8.08498	8.83407	8.83484	9.11492	3.73155	7.7209	6.86048
575	0.240332	9.27314	1.3479	1.26024	1.09485	1.91297	1.47512	5.39406	2.5146	2.65099	3.04248	4.05776	8.45151	5.23905	3.95696	7.55046	7.63843	7.82979	8.53276	7.13568	7.92463	7.37117	8.39256	1.00199	1.3256	0.958015	3.68039	3.80043	3.86748	1.05713	7.35605	7.42096	3.19001	7.04099	7.74289	3.74102	7.11704	8.0972	4.33113	3.42917	1.32133	4.43834	8.08651	8.83499	8.83575	9.11523	3.73247	7.72151	6.86154
661	0.179799	9.27375	1.3479	1.25994	1.09455	1.91297	1.47527	5.39498	2.51239	2.65076	3.0434	4.05898	8.45181	5.23996	3.95635	7.55168	7.63965	7.8304	8.53489	7.14331	7.93348	7.37575	8.40325	1.00199	1.32622	0.957555	3.68085	3.80028	3.86732	1.05605	7.35742	7.42187	3.19398	7.04588	7.74961	3.74469	7.12071	8.11217	4.33144	3.43008	1.32133	4.43926	8.08696	8.83529	8.83606	9.11492	3.73339	7.72166	6.86276
759	0.119758	9.27528	1.3479	1.25994	1.09469	1.91327	1.47573	5.39681	2.51023	2.65078	3.04462	4.06051	8.45243	5.2418	3.95574	7.55321	7.64118	7.83132	8.53764	7.15309	7.94478	7.38217	8.41761	1.00154	1.32683	0.957705	3.68146	3.80058	3.86762	1.05544	7.35804	7.42309	3.19978	7.05229	7.76458	3.74927	7.12682	8.13263	4.33205	3.43161	1.32118	4.44017	8.08864	8.8359	8.83606	9.11462	3.73461	7.72166	6.8643
871	0.0599818	9.27436	1.3479	1.25994	1.09469	1.91358	1.47619	5.39864	2.50783	2.65073	3.04554	4.06204	8.45304	5.24287	3.95513	7.55443	7.64271	7.83223	8.54009	7.16591	7.95945	7.3898	8.43471	1.00077	1.32744	0.95786	3.68192	3.80073	3.86762	1.05453	7.35895	7.42432	3.2065	7.05871	7.77771	3.75477	7.13293	8.15707	4.33235	3.43253	1.32102	4.44139	8.09048	8.83865	8.83728	9.11492	3.73614	7.72105	6.86597
1000	0
[truncated: 5 more columns]
